# Supplementary material for: RNA-Seq Analyses Reveal That Endothelial Activation and Fibrosis Are Induced Early and Progressively by Besnoitia besnoiti Host Cell Invasion and Proliferation
Source: Front Cell Infect Microbiol. 2020 May 15;10:218. doi: 10.3389/fcimb.2020.00218 (PMC7242738; doi:10.3389/fcimb.2020.00218)
Supplement: Supplementary Table 3 — Mapped reads against Bos taurus and Besnoitia besnoiti in all samples analyzed in the present work. [file Table_3.XLSX]

## Sheet: Table S3
Sample	Reads mapping to Besnoitia besnoiti	Reads mapping to Besnoitia besnoiti (%)	Reads mapping to Bos taurus	Reads mapping to Bos taurus (%)
12hpi-1	127875	0.158862	71851007	92.6144
12hpi-2	54345	0.167596	28152813	90.6374
12hpi-3	561337	0.461583	81901441	69.1205
12hpi-4	590166	0.708982	74054638	91.8424
32hpi-1	490060	0.707533	60947188	91.5015
32hpi-2	208255	0.48737	37551137	90.8689
32hpi-3	875758	2.21982	34050120	89.1981
32hpi-4	1970922	3.8499	43356398	86.9172
C-1	1976	0.00326408	53723344	92.2756
C-2	2416	0.00291197	73393115	91.8225
C-3	2705	0.00546681	44417715	92.9664
C-4	1902	0.00417067	40868837	92.2428
