# Supplementary material for: RNA-Seq Analyses Reveal That Endothelial Activation and Fibrosis Are Induced Early and Progressively by Besnoitia besnoiti Host Cell Invasion and Proliferation
Source: Front Cell Infect Microbiol. 2020 May 15;10:218. doi: 10.3389/fcimb.2020.00218 (PMC7242738; doi:10.3389/fcimb.2020.00218)
Supplement: Supplementary Table 4 — Differentially expressed genes (DEGs) mapped to Bos taurus at 12 hpi vs. C- comparison. Positive fold-change values indicate gene upregulation in infected BAEC at 12 hpi. [file Table_4.XLSX]

## Sheet: Table S4Bos taurus DEG 12 vs C-
Identifier	transcript_id	description	pValue	fdr	isPresent	log2 Ratio	Fold change	C-1 [normalized count]	12hpi-1 [normalized count]	32hpi-1 [normalized count]	C-2 [normalized count]	12hpi-2 [normalized count]	32hpi-2 [normalized count]	C-3 [normalized count]	12hpi-3 [normalized count]	32hpi-3 [normalized count]	C-4 [normalized count]	12hpi-4 [normalized count]	32hpi-4 [normalized count]
ADAMTS1	NM_001101080	A disintegrin and metalloproteinase with thrombospondin motifs 1 [Source:RefSeq peptide;Acc:NP_001094550]	1.31e-05	0.01554	TRUE	3.863	14.5505	114.8	2128	525.8	63.86	654.3	191	191.1	2676	867.6	36.52	1019	996.6
NPTX1	NM_001192354	neuronal pentraxin-1 precursor [Source:RefSeq peptide;Acc:NP_001179283]	0.001895	0.008496	TRUE	2.625	6.16884	157.6	1528	1473	174.3	787.9	371.1	224.2	1511	502.2	125.1	641.8	626.8
RPRM	NM_001080739	Protein reprimo [Source:UniProtKB/Swiss-Prot;Acc:Q1RMT2]	0.03679	0.02685	TRUE	2.397	5.26707	40.25	363.3	371	22.99	142	222.2	30.99	108.9	203.9	18.82	138.8	74.39
ADAMTSL2	NM_001205934	ADAMTS-like protein 2 precursor [Source:RefSeq peptide;Acc:NP_001192863]	0.000251	0.04528	TRUE	1.646	3.12965	7707	43.17	127	2554	10.14	44.44	2066	51.94	43.79	5534	27.64	52.51
ULBP15	NM_001168611_2; NM_001168611	Bos taurus UL16-binding protein 15 (ULBP15)	0.0002986	0.04885	TRUE	1.409	2.65553	368.2	1775	586.6	586.8	1189	485.3	493.8	970.1	432.4	272.3	778.2	316.2
CD200	NM_001034620	OX-2 membrane glycoprotein precursor [Source:RefSeq peptide;Acc:NP_001029792]	0.0001958	0.04001	TRUE	1.393	2.62624	352	1798	695.1	541.5	943.4	523.7	400.8	894.7	551.5	339.8	783.7	700.1
CXCL12	NM_001113174	stromal cell-derived factor 1 precursor [Source:RefSeq peptide;Acc:NP_001106645]	0.0001775	0.04001	TRUE	1.271	2.41329	12080	26850	31720	9625	28320	19520	16360	32250	22500	6526	22170	10570
ITGB3	NM_001206490	integrin beta-3 precursor [Source:RefSeq peptide;Acc:NP_001193419]	0.0001356	0.03897	TRUE	1.126	2.18253	16630	54320	33820	19970	33960	16570	16630	39540	24240	15600	25190	35500
ARID3A	NM_001205695	AT-rich interactive domain-containing protein 3A [Source:RefSeq peptide;Acc:NP_001192624]	0.0001473	0.03995	TRUE	1.109	2.15696	175.6	350	327.9	149.4	307.7	253.4	190.1	442.3	310.6	107.4	310.8	253.8
GPATCH4	NM_001078129	G patch domain-containing protein 4 [Source:UniProtKB/Swiss-Prot;Acc:Q2KJE1]	0.0002655	0.04665	TRUE	0.8512	1.804	1043	1935	1276	829.5	1708	1218	1242	1939	1210	720.5	1491	714.4
COTL1	NM_001046593	Coactosin-like protein [Source:UniProtKB/Swiss-Prot;Acc:Q2HJ57]	0.000184	0.04001	TRUE	0.8369	1.78621	4961	10800	10360	4450	6560	8225	5485	10490	8175	5210	8735	7284
ANXA1	NM_175784	annexin A1 [Source:RefSeq peptide;Acc:NP_786978]	0.000197	0.04001	TRUE	0.7833	1.72106	32110	55000	43470	34150	65820	22920	35630	45740	28930	24540	54860	30600
TSR1	NM_001101933	TSR1 ribosome maturation factor (TSR1) [Source: UniProtKB:A6QQN4]	0.0001614	0.04001	TRUE	0.7442	1.67505	2391	4028	3076	1971	3828	2609	2499	3740	2636	1717	3063	1718
LAP3	NM_174098	Cytosol aminopeptidase [Source:UniProtKB/Swiss-Prot;Acc:P00727]	0.05535	0.02822	TRUE	0.6553	1.57494	6049	9580	24540	6147	10730	13330	6009	8431	15430	6364	10690	14430
SGK1	NM_001102033	Serine/threonine-protein kinase Sgk1 [Source:UniProtKB/Swiss-Prot;Acc:A7MB74]	0.08818	0.03122	TRUE	0.653	1.57243	5617	8401	10180	4659	8136	6234	5605	8624	8143	4385	7320	5527
LGALS9	NM_001039177; NM_001015570	galectin-9 isoform 1 [Source:RefSeq peptide;Acc:NP_001034266]	0.06905	0.02978	TRUE	-0.6183	-1.53507	5295	4112	3617	6026	3987	6346	6670	4103	4202	6692	4159	6721
UTP14A	NM_001100302; NM_001034241	UTP14, U3 small nucleolar ribonucleoprotein, homolog A [Source:RefSeq peptide;Acc:NP_001093772]; U3 small nucleolar RNA-associated protein 14 homolog A [Source:UniProtKB/Swiss-Prot;Acc:Q3T0Q8]	0.0002244	0.04204	TRUE	-0.6199	-1.53677	12070	8169	8875	14620	8541	10030	10800	8396	9233	14160	9113	12650
MOSPD2	NM_001101896_2; NM_001101896	motile sperm domain-containing protein 2 [Source:RefSeq peptide;Acc:NP_001095366]	0.0002806	0.04842	TRUE	-0.6439	-1.56255	1708	1265	1072	2353	1498	1336	1845	1159	1143	2090	1278	1462
MUT	NM_173939	methylmalonyl-CoA mutase, mitochondrial precursor [Source:RefSeq peptide;Acc:NP_776364]	8.65e-05	0.03122	TRUE	-0.6542	-1.57374	3782	2412	2943	4653	3062	3423	3980	2579	3777	4397	2820	4561
TGFBR2	NM_001159566	TGF-beta receptor type-2 precursor [Source:RefSeq peptide;Acc:NP_001153038]	0.0003069	0.04936	TRUE	-0.6822	-1.60458	22970	15620	15420	24510	16860	17180	25210	16340	20600	33330	18500	28180
DYNC2LI1	NM_001038051	Cytoplasmic dynein 2 light intermediate chain 1 [Source:UniProtKB/Swiss-Prot;Acc:Q32KV4]	2.69e-05	0.0234	TRUE	-0.7763	-1.71273	1523	927.8	1347	1973	1109	2263	1536	948.4	1700	1693	1002	1913
AASS	NM_001109797	alpha-aminoadipic semialdehyde synthase, mitochondrial precursor [Source:RefSeq peptide;Acc:NP_001103267]	0.0001885	0.04001	TRUE	-0.7811	-1.71844	1443	807.6	1076	1825	1040	1208	1358	958.4	1542	1929	1069	2089
ACSF2	NM_001078112	Acyl-CoA synthetase family member 2, mitochondrial [Source:UniProtKB/Swiss-Prot;Acc:Q17QJ1]	0.0001779	0.04001	TRUE	-0.7858	-1.72405	2126	1263	1854	2313	1369	1984	1840	1372	2010	2985	1458	2359
CHN1	NM_001113247; NM_001075349	N-chimaerin isoform 2 [Source:RefSeq peptide;Acc:NP_001106718]	0.0002529	0.04528	TRUE	-0.8596	-1.81454	300.6	142.1	160.1	337.2	194.4	130.9	316.1	196	262.7	380.7	202.1	291
PPP1R9A	NM_001076153	neurabin-1 [Source:RefSeq peptide;Acc:NP_001069621]	0.0002942	0.04885	TRUE	-0.8684	-1.82564	502.7	284.9	208.6	759.9	378.7	291.9	573.3	365.3	366.7	733.8	390.6	449.6
ST6GAL1	NM_177517	beta-galactoside alpha-2,6-sialyltransferase 1 [Source:RefSeq peptide;Acc:NP_803483]	0.09213	0.03122	TRUE	-0.8717	-1.82982	8157	3871	6464	8803	5255	7318	6657	4072	6689	9564	5267	8338
NQO1	NM_001034535	NAD(P)H dehydrogenase [Source:RefSeq peptide;Acc:NP_001029707]	6.87e-05	0.02978	TRUE	-0.8825	-1.84357	1260	770.4	942.2	1840	945.1	1115	1416	817.7	1065	1814	948.3	1570
LOC790886	NM_001105027; NM_001105027_2	uncharacterized protein LOC790886 precursor [Source:RefSeq peptide;Acc:NP_001098497]	0.0001961	0.04001	TRUE	-0.8831	-1.84433	1635	1100	865.2	1832	874.1	887.6	1235	715.5	1009	1558	746.2	1585
CFH	NM_001033936; NM_001033936_2	complement factor H precursor [Source:RefSeq peptide;Acc:NP_001029108]	0.0001959	0.04001	TRUE	-0.8847	-1.84638	11000	7287	6651	12770	6321	6296	8335	4951	7016	10370	4856	10860
CH25H	NM_001075243	cholesterol 25-hydroxylase [Source:RefSeq peptide;Acc:NP_001068711]	0.004548	0.008496	TRUE	-0.9352	-1.91216	2124	1166	1412	2506	1018	855.2	2168	1216	968.8	1814	1165	377.4
LTA4H	NM_001034280	Leukotriene A-4 hydrolase [Source:UniProtKB/Swiss-Prot;Acc:Q3SZH7]	0.06522	0.02978	TRUE	-0.9399	-1.9184	10570	4210	6645	11330	6673	9961	9781	4584	9282	9306	6273	8766
ALDH6A1	NM_175811	methylmalonate-semialdehyde dehydrogenase [Source:RefSeq peptide;Acc:NP_787005]	8.13e-05	0.03122	TRUE	-0.9633	-1.94976	2631	1248	2446	3406	1946	3064	2541	1481	2875	3613	1688	3852
PGM5	NM_001102335; NM_001102335_2	phosphoglucomutase-like protein 5 [Source:RefSeq peptide;Acc:NP_001095805]	0.0003131	0.04951	TRUE	-0.9807	-1.97342	20420	7598	11890	18670	11250	15160	13470	7295	14430	20700	11660	14200
ASS1	NM_173892	Argininosuccinate synthase [Source:UniProtKB/Swiss-Prot;Acc:P14568]	0.08944	0.03122	TRUE	-1.006	-2.00834	11850	5324	4897	8160	4090	5392	8319	4174	5082	10490	6055	5412
CA5B	NM_001080908	carbonic anhydrase 5B, mitochondrial [Source:RefSeq peptide;Acc:NP_001074377]	0.0002156	0.04204	TRUE	-1.066	-2.09362	588.3	252.4	316.4	672.4	377	251	652.9	299.9	392.7	924.2	431.8	544.8
SELENBP1	NM_001046048	Selenium-binding protein 1 [Source:UniProtKB/Swiss-Prot;Acc:Q2KJ32]	0.02883	0.0234	TRUE	-1.066	-2.09362	3023	1365	3924	2502	1319	3894	2271	1200	3520	3586	1629	4282
HEBP1	NM_001075985	Heme-binding protein 1 [Source:UniProtKB/Swiss-Prot;Acc:Q148C9]	0.04369	0.02764	TRUE	-1.068	-2.09652	1591	562.5	634.3	1193	637.4	747.1	1273	606.6	788.2	1540	886.3	680.5
C1QTNF1	NM_001083409	complement C1q tumor necrosis factor-related protein 1 precursor [Source:RefSeq peptide;Acc:NP_001076878]	0.03974	0.02693	TRUE	-1.071	-2.10089	1839	1134	985.3	2640	951.8	1840	2717	1535	1204	2417	1026	2592
GPR77	NM_001077947	C5a anaphylatoxin chemotactic receptor C5L2 [Source:RefSeq peptide;Acc:NP_001071415]	0.02959	0.0234	TRUE	-1.071	-2.10089	640.6	424.4	210.1	864	319.5	171.8	672.5	343.5	281.9	680.7	277.6	447.4
SEP4	NM_001034651	septin-4 [Source:RefSeq peptide;Acc:NP_001029823]	0.05082	0.02822	TRUE	-1.146	-2.21299	1488	613	940.7	1628	727	1085	1278	630	951	2028	958.7	1512
GLDC	NM_001192951	glycine dehydrogenase [Source:RefSeq peptide;Acc:NP_001179880]	0.0001138	0.03587	TRUE	-1.19	-2.28153	503.5	253	283.3	749.7	292.5	415.6	525.8	246.3	332.5	861.1	363	386.2
USH1C	NM_001035382	harmonin [Source:RefSeq peptide;Acc:NP_001030459]	0.0001396	0.03897	TRUE	-1.201	-2.29899	57.38	17.27	35.41	41.51	20.29	54.05	40.29	11.73	45.16	59.77	17.81	26.26
WDR96	NM_001205849	WD repeat-containing protein 96 [Source:RefSeq peptide;Acc:NP_001192778]	0.0001172	0.03587	TRUE	-1.229	-2.34404	145.6	43.83	48.5	190.3	81.15	55.25	148.8	70.37	71.16	131.7	55.89	125.8
EHD3	NM_001098004	EH domain-containing protein 3 [Source:RefSeq peptide;Acc:NP_001091473]	0.003055	0.008496	TRUE	-1.243	-2.3669	3245	1592	1052	5135	1735	1131	3787	1967	1199	4604	1906	1261
COLQ	NM_001035297	acetylcholinesterase collagenic tail peptide [Source:RefSeq peptide;Acc:NP_001030374]	0.000218	0.04204	TRUE	-1.253	-2.38337	220.9	68.4	172.4	130.3	67.63	104.5	124	80.43	131.4	230.2	65.1	120.3
PGF	NM_173950	Placenta growth factor [Source:UniProtKB/Swiss-Prot;Acc:Q9XS47]	0.05651	0.02822	TRUE	-1.264	-2.40161	680.8	240.4	422.6	883.1	392.2	683.4	1106	361.9	641.8	753.7	436.7	996.6
ECM2	NM_001034597	extracellular matrix protein 2 precursor [Source:RefSeq peptide;Acc:NP_001029769]	0.05408	0.02822	TRUE	-1.298	-2.45888	4069	1088	1847	4535	1687	3188	3560	2036	4131	5040	2299	5245
SERPINA5	NM_176646	Plasma serine protease inhibitor [Source:UniProtKB/Swiss-Prot;Acc:Q9N2I2]	0.0002979	0.04885	TRUE	-1.316	-2.48975	5252	1922	5585	6712	3026	8278	4382	1955	6838	9130	3502	9927
EPAS1	NM_174725	endothelial PAS domain-containing protein 1 [Source:RefSeq peptide;Acc:NP_777150]	2.71e-05	0.0234	TRUE	-1.325	-2.50533	4901	2615	1129	7197	1819	2389	6884	3549	2002	5975	2145	4292
SLC6A4	NM_174609	sodium-dependent serotonin transporter [Source:RefSeq peptide;Acc:NP_777034]	0.0001172	0.03587	TRUE	-1.38	-2.60268	58.23	13.95	6928	86.21	21.98	7207	39.26	21.78	9579	63.09	18.43	16.41
SOD3	NM_001082610	extracellular superoxide dismutase [Source:RefSeq peptide;Acc:NP_001076079]	0.08717	0.03122	TRUE	-1.438	-2.70945	138.7	46.49	66.97	206.9	64.25	106.9	208.7	85.45	136.8	253.5	85.37	200.2
NOX5	NM_001101137	NADPH oxidase 5 [Source:RefSeq peptide;Acc:NP_001094607]	1.08e-05	0.01464	TRUE	-1.456	-2.74347	1067	236.4	846.8	1075	365.2	1585	972.1	378.7	1225	685.1	409.7	1085
OMD	NM_173947	osteomodulin precursor [Source:RefSeq peptide;Acc:NP_776372]	0.004083	0.008496	TRUE	-1.602	-3.03564	200.4	45.16	157.8	208.2	57.48	506.9	166.3	62	381.8	210.3	74.32	202.4
FBP1	NM_001034447	Fructose-1,6-bisphosphatase 1 [Source:UniProtKB/Swiss-Prot;Acc:Q3SZB7]	0.0001241	0.03679	TRUE	-1.612	-3.05675	306.6	63.09	38.49	146.2	64.25	84.08	195.2	43.56	93.05	112.9	57.12	56.89
FABP4	NM_174314	fatty acid-binding protein, adipocyte [Source:RefSeq peptide;Acc:NP_776739]	0.0001568	0.04001	TRUE	-1.729	-3.31498	6586	1168	1137	8307	2686	1063	5520	2585	1337	11700	3419	3787
FAM107A	NM_001083488	Bos taurus family with sequence similarity 107 member A (FAM107A)	0.005372	0.008496	TRUE	-1.78	-3.43426	1159	282.2	371	1076	289.1	384.4	958.7	434	598	1741	433	867.5
GPX3	NM_174077	Glutathione peroxidase 3 [Source:UniProtKB-P371]	0.002027	0.008496	TRUE	-1.817	-3.52348	19950	5808	2539	23780	5405	3928	16170	6674	3810	30550	8242	7668
