# Supplementary material for: RNA-Seq Analyses Reveal That Endothelial Activation and Fibrosis Are Induced Early and Progressively by Besnoitia besnoiti Host Cell Invasion and Proliferation
Source: Front Cell Infect Microbiol. 2020 May 15;10:218. doi: 10.3389/fcimb.2020.00218 (PMC7242738; doi:10.3389/fcimb.2020.00218)
Supplement: Supplementary Table 5 — Differentially expressed genes (DEGs) mapped to Bos taurus at 32hpi vs. C- comparison. Positive fold-change values indicate gene upregulation in infected BAEC at 32 hpi. [file Table_5.XLSX]

## Sheet: TableS5 Bos taurus DEGs 32 vs C
Identifier	transcript_id	description	pValue	fdr	log2 Ratio	Fold change	C-1 [normalized count]	12hpi-1 [normalized count]	32hpi-1 [normalized count]	C-2 [normalized count]	12hpi-2 [normalized count]	32hpi-2 [normalized count]	C-3 [normalized count]	12hpi-3 [normalized count]	32hpi-3 [normalized count]	C-4 [normalized count]	12hpi-4 [normalized count]	32hpi-4 [normalized count]
MT1A	NM_001040492	Metallothionein-1A [Source:UniProtKB/Swiss-Prot;Acc:P67983]	0.01967	0.00389	2.64	6.23332	89.06	120.2	507.3	47.89	69.32	619.8	63.02	67.02	541.9	54.23	81.69	126.9
RPRM	NM_001080739	Protein reprimo [Source:UniProtKB/Swiss-Prot;Acc:Q1RMT2]	0.01854	0.003745	2.582	5.98769	40.25	363.3	371	22.99	142	222.2	30.99	108.9	203.9	18.82	138.8	74.39
ADAMTS1	NM_001101080	A disintegrin and metalloproteinase with thrombospondin motifs 1 [Source:RefSeq peptide;Acc:NP_001094550]	0.0003034	0.01405	2.562	5.90526	114.8	2128	525.8	63.86	654.3	191	191.1	2676	867.6	36.52	1019	996.6
AQP1	NM_174702	Aquaporin-1 [Source:UniProtKB/Swiss-Prot;Acc:P47865]	0.001016	0.02858	2.558	5.88891	26.55	30.55	103.1	54.92	50.72	40.84	28.93	31.84	310.6	29.88	21.5	572.1
ADAMTSL2	NM_001205934	ADAMTS-like protein 2 precursor [Source:RefSeq peptide;Acc:NP_001192863]	0.005779	0.001829	2.461	5.50598	7707	43.17	127	2554	10.14	44.44	2066	51.94	43.79	5534	27.64	52.51
SEMA3C	NM_001101082	Semaphorin-3C [Source:UniProtKB/Swiss-Prot;Acc:A7MB70]	0.06546	0.006215	2.426	5.37401	11.13	13.95	53.11	1277	3381	25.22	3099	1676	121.8	1107	3685	59.07
LOXL4	NM_174384	Lysyl oxidase homolog 4 [Source:UniProtKB/Swiss-Prot;Acc:Q8MJ24]	0.03214	0.004633	2.404	5.29269	200.4	217.8	735.1	241.4	169.1	472	145.7	140.7	1256	221.4	143.7	2003
FOSB	NM_001102248	protein fosB [Source:RefSeq peptide;Acc:NP_001095718]	0.06879	0.006403	2.4	5.27803	17.13	29.22	115.5	17.88	18.6	32.43	23.76	122.3	201.2	15.5	66.33	207.9
GRIN3A	NM_001191535	Glutamate ionotropic receptor NMDA type subunit 3A [Source: UniProtKB/Swiss-Prot; Acc: E1BK87]	0.001101	0.03012	2.349	5.09471	14.56	63.09	184.7	12.77	49.03	66.06	9298	97.18	138.2	74.16	98.27	315.1
ATP8A2	NM_001163802	Phospholipid-transporting ATPase IB [Source: UniProtKB; Acc: C7EXK4]	7.28e-05	0.006646	2.14	4.40762	16.27	18.6	170.9	24.9	18.6	64.86	6198	28.48	98.53	33.2	13.51	152.1
FN1	NM_001163778	fibronectin precursor [Source:RefSeq peptide;Acc:NP_001157250]	0.09113	0.007395	2.088	4.25158	138000	159700	636800	135600	176100	348600	92570	242000	644100	260700	199900	1048000
NPTX1	NM_001192354	neuronal pentraxin-1 precursor [Source:RefSeq peptide;Acc:NP_001179283]	0.0001066	0.007971	2.06	4.16986	157.6	1528	1473	174.3	787.9	371.1	224.2	1511	502.2	125.1	641.8	626.8
NTNG2	NM_001099025	netrin-G2 precursor [Source:RefSeq peptide;Acc:NP_001092495]	0.001268	0.03246	2.038	4.10676	9.42	39.18	121.6	3193	16.91	34.83	0	10.05	24.63	18.82	11.06	60.17
EFEMP1	NM_001081717	EGF-containing fibulin-like extracellular matrix protein 1 precursor [Source:RefSeq peptide;Acc:NP_001075186]	0.0001051	0.007917	1.949	3.86107	28.26	1992	67.74	22.99	6763	134.5	6198	3351	146.4	34.31	18.43	119.2
RBP4	NM_001040475	Retinol-binding protein 4 [Source:UniProtKB/Swiss-Prot;Acc:P18902]	0.0002447	0.01283	1.913	3.76591	91.63	265.6	486.5	63.22	160.6	217.4	52.69	202.7	224.4	38.74	108.1	113.8
MTUS1	NM_001075692	Microtubule-associated tumor suppressor 1 homolog [Source:UniProtKB/Swiss-Prot;Acc:Q17QT2]	0.02912	0.004458	1.897	3.72438	38.54	90.98	202.5	58.11	81.15	174.2	42.36	167.6	183.4	83.01	122.8	370.9
TGFBI	NM_001205402	transforming growth factor-beta-induced protein ig-h3 precursor [Source:RefSeq peptide;Acc:NP_001192331]	0.0001019	0.0078	1.873	3.66293	11.13	38.52	107.8	8.94	37.19	30.03	7231	18.43	35.58	3.32	13.51	40.48
CLCA3	NM_181018	Voltage-dependent calcium channel gamma-like subunit [Source:RefSeq peptide;Acc:NP_001029916]	0.0004346	0.0004126	1.823	3.53816	5167	6182	14310	3709	7081	12650	2758	5385	16220	4823	5876	15460
INHBE	NM_001205842	inhibin beta E chain precursor [Source:RefSeq peptide;Acc:NP_001192771]	0.006509	0.001931	1.817	3.52348	8564	5977	30.02	7024	0	56.45	7231	8378	69.79	4427	10.44	39.38
F2RL1	NM_001046283	proteinase-activated receptor 2 precursor [Source:RefSeq peptide;Acc:NP_001039748]	0.0001644	0.01055	1.798	3.47738	38.54	55.12	168.6	74.71	52.41	288.3	32.02	70.37	106.7	27.67	44.83	146.6
HGF	NM_001031751; NM_001031751_2	hepatocyte growth factor precursor [Source:RefSeq peptide;Acc:NP_001026921]	0.0007432	0.02485	1.753	3.37059	6851	32.54	31.56	10.22	23.67	14.41	2066	25.13	32.84	6641	23.95	100.6
MEDAG	NM_001083660	Uncharacterized protein C13orf33 homolog [Source:UniProtKB/Swiss-Prot;Acc:A4IFN2]	0.000854	0.02649	1.743	3.3473	31.69	19.92	35.41	15.33	6763	93.69	7231	10.05	109.5	5534	20.27	59.07
SLC8A1	NM_176632	sodium/calcium exchanger 1 precursor [Source:RefSeq peptide;Acc:NP_788805]	0.0001538	0.01021	1.741	3.34267	65.94	33.21	272.5	74.71	45.65	207.8	23.76	40.21	264.1	112.9	51.59	276.8
CHAC1	NM_001098882	cation transport regulator-like protein 1 [Source:RefSeq peptide;Acc:NP_001092352]	0.002252	0.04373	1.704	3.25803	485.6	683.4	984.5	131.5	326.3	1171	459.7	571.4	1356	124	729.6	498.9
TMEM26	NM_001103163	transmembrane protein 26 [Source:RefSeq peptide;Acc:NP_001096633]	0.002612	0.04777	1.656	3.15142	20.55	67.74	75.44	24.9	40.58	45.64	15.5	53.62	47.89	39.85	69.4	228.6
SNX10	NM_001075375	Sorting nexin-10 [Source:UniProtKB/Swiss-Prot;Acc:Q0IIL5]	0.0005017	0.01898	1.648	3.13399	33.4	44.5	100.1	58.75	47.34	85.28	20.66	50.27	125.9	38.74	39.31	252.7
PAMR1	NM_001015591	inactive serine protease PAMR1 precursor [Source:RefSeq peptide;Acc:NP_001015591]	0.001777	0.03837	1.63	3.09513	43.68	31.88	90.83	17.88	28.74	90.08	16.53	41.89	138.2	7748	27.02	32.82
GJA1	NM_174068	Gap junction alpha-1 protein [Source:UniProtKB/Swiss-Prot;Acc:P18246]	0.001698	0.0008958	1.586	3.00216	6509	8297	15660	4309	8166	11080	5242	9236	17550	3858	7689	15850
ROBO1	NM_001192888	roundabout homolog 1 precursor [Source:RefSeq peptide;Acc:NP_001179817]	0.007538	0.002031	1.583	2.99592	34.26	51.8	120.1	33.21	47.34	98.49	22.73	16.76	128.6	44.27	48.52	133.5
TAGLN	NM_001046149	Transgelin [Source:UniProtKB/Swiss-Prot;Acc:Q9TS87]	0.002235	0.04366	1.56	2.94854	6256	11040	13910	1844	4374	10090	2685	7935	10250	2125	6143	4147
SLC1A3	NM_174600	Excitatory amino acid transporter 1 [Source:UniProtKB/Swiss-Prot;Acc:P46411]	0.01022	0.002488	1.537	2.9019	1713	7305	36.95	2554	8453	13.21	1033	0	16.42	1107	2457	24.07
PDGFRA	NM_001192345	alpha-type platelet-derived growth factor receptor precursor [Source:RefSeq peptide;Acc:NP_001179274]	5.84e-05	0.005802	1.47	2.77022	23.12	96.3	100.1	43.42	37.19	69.67	27.89	62	109.5	21.03	51.59	113.8
LAP3	NM_174098	Cytosol aminopeptidase [Source:UniProtKB/Swiss-Prot;Acc:P00727]	0.002259	0.001129	1.452	2.73587	6049	9580	24540	6147	10730	13330	6009	8431	15430	6364	10690	14430
ANXA8L1	NM_174241	Annexin A8 [Source:UniProtKB/Swiss-Prot;Acc:Q95L54]	0.07983	0.006767	1.434	2.70195	0	0	17.7	0	0	2402	0	0	26	1107	0	21.88
SRPX2	NM_001014926	sushi repeat-containing protein SRPX2 precursor [Source:RefSeq peptide;Acc:NP_001014926]	0.02431	0.004354	1.424	2.68328	145.6	49.81	295.6	103.4	67.63	371.1	84.71	41.89	350.3	97.4	75.54	214.4
TMEM37	NM_001034744	voltage-dependent calcium channel gamma-like subunit [Source:RefSeq peptide;Acc:NP_001029916]	0.06053	0.005876	1.419	2.674	41.11	22.58	183.2	66.41	35.5	173	42.36	53.62	135.5	83.01	26.41	196.9
GJB3	NM_001104995	Gap junction beta-3 protein [Source:UniProtKB/Swiss-Prot;Acc:Q58D78]	0.002725	0.04917	1.407	2.65185	17.98	54.46	114.7	7663	37.19	52.85	32.02	58.64	56.1	14.39	36.85	26.26
DDIT4	NM_001075922	DNA damage-inducible transcript 4 protein [Source:UniProtKB/Swiss-Prot;Acc:Q08E62]	0.0002206	0.01197	1.402	2.64268	2015	3190	3327	1466	1432	3243	1427	3224	4768	2284	3699	7769
ERC2	NM_001102195	ERC protein 2 [Source:RefSeq peptide;Acc:NP_001095665]	0.0001492	0.01004	1.395	2.62989	24.83	7305	55.42	22.99	11.83	102.1	16.53	15.08	102.6	30.99	28.87	55.79
PRSS12	NM_001193222	neurotrypsin precursor [Source:RefSeq peptide;Acc:NP_001180151]	0.0003277	0.01475	1.39	2.62079	20.55	108.9	126.2	22.99	57.48	43.24	29.96	72.05	80.74	36.52	58.96	97.36
CKMT1B	NM_174275	Creatine kinase U-type, mitochondrial [Source:UniProtKB/Swiss-Prot;Acc:Q9TTK8]	0.001638	0.03698	1.388	2.61716	35.11	30.55	100.1	56.19	30.43	86.48	29.96	21.78	117.7	68.62	38.08	256
FLRT3	NM_001192674	leucine-rich repeat transmembrane protein FLRT3 precursor [Source:RefSeq peptide;Acc:NP_001179603]	0.03807	0.004753	1.386	2.61353	81.36	120.9	218.6	67.05	106.5	133.3	83.68	108.9	270.9	58.66	78.61	202.4
MAP1LC3C	NM_001101058	microtubule-associated proteins 1A/1B light chain 3C [Source:RefSeq peptide;Acc:NP_001094528]	0.0005048	0.01902	1.379	2.60088	398.2	373.2	835.2	185.2	289.1	588.6	230.4	311.7	745.8	147.2	177.5	408.1
THBS1	NM_174196	thrombospondin-1 precursor [Source:RefSeq peptide;Acc:NP_776621]	0.0009419	0.02752	1.364	2.57398	269600	777100	830900	186600	521700	423400	284100	581300	682200	131200	362500	321000
TPPP3	NM_001034774	Tubulin polymerization-promoting protein family member 3 [Source:UniProtKB/Swiss-Prot;Acc:Q3ZCC8]	0.0005348	0.01999	1.353	2.55443	58.23	27.89	110.1	41.51	33.81	78.07	56.82	46.92	198.4	56.45	69.4	217.7
FAM13C	NM_001078029	protein FAM13C [Source:RefSeq peptide;Acc:NP_001071497]	0.05249	0.005624	1.31	2.47942	255.2	84.34	467.3	187.7	116.7	493.7	121.9	124	626.7	238	195.3	472.6
SEMA7A	NM_001206185	semaphorin-7A precursor [Source:RefSeq peptide;Acc:NP_001193114]	0.0004086	0.01672	1.294	2.45207	130.2	734.5	429.5	120.1	273.9	192.2	141.5	738.9	218.9	122.9	159.7	477
ANGPTL2	NM_001109814	angiopoietin-related protein 2 precursor [Source:RefSeq peptide;Acc:NP_001103284]	0.0006249	0.02222	1.288	2.44189	8564	5977	25.4	11.49	11.83	24.02	8264	15.08	35.58	13.28	7984	72.2
CLDN1	NM_001001854	Claudin-1 [Source:UniProtKB/Swiss-Prot;Acc:Q6L708]	0.0002661	0.01323	1.272	2.41496	0.8564	1328	5388	0.6386	1691	8408	0	1676	27.37	2214	1843	22.97
TMEM150A	NM_001193030	transmembrane protein 150A precursor [Source:RefSeq peptide;Acc:NP_001179959]	0.0001561	0.01022	1.257	2.38998	61.66	168	136.2	31.29	86.22	88.88	42.36	102.2	125.9	33.2	101.3	106.1
DECR1	NM_001075423	2,4-dienoyl-CoA reductase, mitochondrial [Source:RefSeq peptide;Acc:NP_001068891]	0.05272	0.005624	1.251	2.38006	151.6	153.4	456.5	210.7	216.4	350.7	135.3	142.4	405	223.6	197.8	565.6
PAK7	NM_001206594	serine/threonine-protein kinase PAK 7 [Source:RefSeq peptide;Acc:NP_001193523]	0.06065	0.005876	1.247	2.37347	34.26	28.56	95.45	29.37	23.67	108.1	34.09	21.78	97.16	30.99	37.46	59.07
COL3A1	NM_001076831	Collagen alpha-1(III) chain [Source: UniProtKB/Swiss-Prot; Acc: Q08E14]	0.01106	0.002625	1.243	2.3669	7436	5890	17610	6202	5356	10310	4944	3376	15180	6165	4360	15850
TRIB3	NM_001076103	Tribbles homolog 3 [Source:UniProtKB/Swiss-Prot;Acc:Q0VCE3]	0.001915	0.03978	1.221	2.33108	650.8	651.5	1028	300.1	478.5	1300	589.9	608.2	1508	317.7	898.5	568.9
TP53I11	NM_001075725	Tumor protein p53-inducible protein 11 [Source: UniProtKB/Swiss-Prot; Acc: Q0VCQ8]	0.0007992	0.02575	1.214	2.3198	231.2	315.5	521.9	252.2	268.8	445.6	327.5	561.3	674.6	368.6	493.8	1145
GAS2	NM_001105001	growth arrest-specific protein 2 [Source:RefSeq peptide;Acc:NP_001098471]	0.05833	0.005802	1.209	2.31177	30.83	71.72	100.1	44.06	50.72	79.27	36.16	43.56	124.5	36.52	73.09	90.8
KRT18	NM_001192095	keratin, type I cytoskeletal 18 [Source:RefSeq peptide;Acc:NP_001179024]	0.0009018	0.02709	1.207	2.30857	0.8564	0	2309	0	0	6006	0	0	15.05	1107	0.6142	31.73
CDH23	NM_001191206	cadherin-23 precursor [Source:RefSeq peptide;Acc:NP_001178135]	0.0002206	0.01197	1.204	2.30378	75.36	128.2	179.4	49.17	37.19	97.29	48.55	105.6	184.7	66.41	74.32	142.2
TF	NM_177484	serotransferrin precursor [Source:RefSeq peptide;Acc:NP_803450]	0.0004745	0.01828	1.183	2.27048	1713	1992	10.01	2554	1691	8408	0	5027	13.68	2214	1228	31.73
CBLB	NM_001205923	E3 ubiquitin-protein ligase CBL-B [Source:RefSeq peptide;Acc:NP_001192852]	0.005311	0.001829	1.176	2.25949	225.2	260.3	662	314.8	344.9	591	239.7	370.3	582.9	311	378.9	690.3
GLI1	NM_001099000	zinc finger protein GLI1 [Source:RefSeq peptide;Acc:NP_001092470]	0.002601	0.04777	1.174	2.25636	28.26	10.63	64.66	19.8	18.6	57.65	12.4	21.78	64.32	47.59	33.78	103.9
LAMP5	NM_001083418	Lysosome-associated membrane glycoprotein 5 [Source:UniProtKB/Swiss-Prot;Acc:A4FV27]	0.0007525	0.0005953	1.169	2.24856	2468	955	4403	2206	1932	5726	2077	1344	6016	2638	2066	5121
MYO1B	NM_001102199	myosin-Ib [Source:RefSeq peptide;Acc:NP_001095669]	0.02898	0.004458	1.167	2.24544	779.3	751.8	1520	903.6	907.9	2079	666.3	687	2113	1159	979.6	2252
MRC2	NM_001192670	C-type mannose receptor 2 precursor [Source:RefSeq peptide;Acc:NP_001179599]	0.04844	0.00541	1.167	2.24544	380.2	738.5	1340	347.4	377	777.1	533.1	940	1009	493.6	470.5	871.9
AK4	NM_001077933	Adenylate kinase isoenzyme 4, mitochondrial [Source:UniProtKB/Swiss-Prot;Acc:Q0VCP1]	0.001961	0.04029	1.152	2.22222	22.27	95.63	81.6	26.82	87.91	62.46	23.76	36.86	49.26	7748	37.46	35.01
TXK	NM_001206148	tyrosine-protein kinase TXK [Source:RefSeq peptide;Acc:NP_001193077]	0.001427	0.03437	1.149	2.2176	17.13	21.92	75.44	44.7	23.67	120.1	29.96	18.43	83.47	52.02	34.39	88.61
SMOC2	NM_001098134; NM_001098134_2	SPARC-related modular calcium-binding protein 2 precursor [Source:RefSeq peptide;Acc:NP_001091603]	0.00202	0.04116	1.137	2.19923	12.85	23.91	44.65	5109	18.6	15.61	3099	20.11	26	4427	9827	15.32
FBLN5	NM_001014946	fibulin-5 precursor [Source:RefSeq peptide;Acc:NP_001014946]	0.09437	0.007466	1.129	2.18707	5226	2517	9161	3874	2984	9203	2425	2331	9353	4906	3625	8478
EPB49	NM_001034431	Dematin [Source:UniProtKB/Swiss-Prot;Acc:Q08DM1]	0.05067	0.005593	1.123	2.17799	128.5	117.5	234.8	110.5	103.1	249.8	78.51	105.6	205.3	101.8	104.4	274.6
LOC784768	NM_001242583	epithelial chloride channel protein precursor [Source:RefSeq peptide;Acc:NP_001229512]	0.0004019	0.01654	1.121	2.17498	19.7	25.9	44.65	10.22	35.5	36.03	7231	13.4	36.95	9961	11.06	30.63
LTBP1	NM_001103091	latent-transforming growth factor beta-binding protein 1 precursor [Source:RefSeq peptide;Acc:NP_001096561]	0.0007032	0.02433	1.118	2.17046	110.5	190.6	286.4	114.3	169.1	175.4	81.61	100.5	224.4	157.2	71.86	366.5
SLC39A8	NM_001205630	zinc transporter ZIP8 precursor [Source:RefSeq peptide;Acc:NP_001192559]	0.0002582	0.01301	1.11	2.15846	5995	30.55	24.63	2554	11.83	15.61	4132	10.05	30.11	7748	12.28	17.5
PROM1	NM_001245952	prominin-1 precursor [Source:RefSeq peptide;Acc:NP_001232881]	0.0003768	0.01597	1.097	2.13909	39.39	36.53	82.37	37.68	40.58	80.48	24.79	21.78	82.1	19.92	38.08	63.45
DDR2	NM_001083720	discoidin domain-containing receptor 2 precursor [Source:RefSeq peptide;Acc:NP_001077189]	0.000306	0.01406	1.094	2.13465	568.6	477.5	857.5	445.7	338.1	785.5	305.8	474.2	1152	566.7	560.1	1296
CCDC3	NM_001172375_2; NM_001172375	coiled-coil domain-containing protein 3 precursor [Source:RefSeq peptide;Acc:NP_001165846]	3.13e-05	0.004633	1.092	2.13169	5201	2700	9581	4252	4866	8831	3305	3554	9439	5740	5220	11810
RAB20	NM_001193089	ras-related protein Rab-20 [Source:RefSeq peptide;Acc:NP_001180018]	0.00275	0.04945	1.09	2.12874	14.56	27.23	54.65	8301	16.91	28.83	12.4	13.4	41.05	8854	22.72	12.03
SYT12	NM_001192890	synaptotagmin-12 [Source:RefSeq peptide;Acc:NP_001179819]	0.001011	0.02858	1.066	2.09362	5995	9962	23.09	6386	3381	26.42	4132	10.05	35.58	7748	17.81	8752
TPM2	NM_001010995	Tropomyosin beta chain [Source:UniProtKB/Swiss-Prot;Acc:Q5KR48]	0.0005463	0.02026	1.063	2.08927	77.07	109.6	198.6	74.07	67.63	164.6	48.55	95.51	146.4	68.62	116.1	97.36
FUT1	NM_177499	galactoside 2-alpha-L-fucosyltransferase 1 [Source:RefSeq peptide;Acc:NP_803465]	0.0006971	0.02424	1.054	2.07628	14.56	21.25	37.72	16.6	8453	34.83	19.63	10.05	49.26	6641	12.28	40.48
DKK2	NM_001082615	dickkopf-related protein 2 precursor [Source:RefSeq peptide;Acc:NP_001076084]	0.001596	0.03636	1.045	2.06337	11.13	9298	23.86	5109	18.6	26.42	7231	3351	38.32	4427	5528	10.94
NUAK1	NM_001205496	NUAK family SNF1-like kinase 1 [Source:RefSeq peptide;Acc:NP_001192425]	0.0002765	0.01346	1.038	2.05338	763	577.8	1736	559.4	497.1	1443	518.6	707.1	1598	1004	702	1136
FEZ1	NM_001024522	fasciculation and elongation protein zeta-1 [Source:RefSeq peptide;Acc:NP_001019693]	0.001004	0.02858	1.029	2.04061	9.42	8633	22.32	3193	11.83	32.43	5165	15.08	26	11.07	6142	17.5
PRSS54	NM_001099044	inactive serine protease 54 precursor [Source:RefSeq peptide;Acc:NP_001092514]	0.0003933	0.0163	1.023	2.03214	1713	3985	19.24	1916	0	7207	0	1676	6842	0	1843	13.13
COL1A1	NM_001034039	Collagen alpha-1(I) chain [Source:UniProtKB/Swiss-Prot;Acc:P02453]	0.001013	0.02858	1.023	2.03214	150.7	271.6	448.8	132.2	126.8	285.9	127.1	167.6	331.2	182.6	131.4	182.7
SSBP3	NM_001104986	single-stranded DNA-binding protein 3 [Source:RefSeq peptide;Acc:NP_001098456]	0.0004364	0.01756	1.015	2.0209	169.6	104.3	260.2	132.2	115	283.5	86.78	120.6	272.3	167.1	165.8	352.3
CDH2	NM_001166492	Cadherin-2 [Source:UniProtKB/Swiss-Prot;Acc:P19534]	0.00223	0.04365	1.015	2.0209	47.96	63.75	87.75	30.65	52.41	66.06	36.16	55.29	87.58	15.5	50.98	63.45
CYP3A4	NM_001099367	cytochrome P450, family 3, subfamily A, polypeptide 4 [Source:RefSeq peptide;Acc:NP_001092837]	0.001958	0.04029	1.013	2.0181	484.7	1148	1055	334.6	441.3	576.5	220	480.9	585.7	303.3	459.4	549.2
CYP3A5	NM_001075888; NM_174531; NM_174531_2	cytochrome P450, family 3, subfamily A, polypeptide 5 [Source:RefSeq peptide;Acc:NP_001069356]; cytochrome P450 3A28 [Source:RefSeq peptide;Acc:NP_776956]	0.001983	0.04066	1.01	2.01391	484.7	1148	1057	335.3	441.3	576.5	220	480.9	585.7	306.6	460	550.3
MEIS3	NM_001193152	homeobox protein Meis3 [Source:RefSeq peptide;Acc:NP_001180081]	0.001014	0.02858	0.9757	1.9666	17.98	19.26	51.57	9579	13.53	32.43	13.43	18.43	31.47	12.17	23.95	25.16
PTGS1	NM_001105323	Prostaglandin G/H synthase 1 [Source:UniProtKB/Swiss-Prot;Acc:O62664]	0.0003924	0.0004126	0.9751	1.96578	7380	5777	13580	7545	6700	15280	7114	6166	14640	6788	7691	13490
CSPG4	NM_001192782	chondroitin sulfate proteoglycan 4 precursor [Source:RefSeq peptide;Acc:NP_001179711]	0.001778	0.03837	0.9738	1.96401	0	4649	3849	0.6386	1691	1201	1033	3351	23.26	0	0.6142	13.13
MAGED4B	NM_001103311	melanoma-associated antigen D4 [Source:RefSeq peptide;Acc:NP_001096781]	0.05664	0.005783	0.9727	1.96251	200.4	215.8	437.2	171.1	172.4	331.5	164.3	214.5	410.5	195.9	219.9	300.8
MDFI	NM_001205537	myoD family inhibitor [Source:RefSeq peptide;Acc:NP_001192466]	0.001219	0.03177	0.9716	1.96101	290.3	421	648.9	164.1	228.2	611.4	241.7	460.8	442	369.7	359.9	427.7
CHST2	NM_001113769	carbohydrate sulfotransferase 2 [Source:RefSeq peptide;Acc:NP_001107241]	0.03193	0.004633	0.9687	1.95708	1168	1620	2766	996.2	1244	2152	1108	1436	2469	1304	1328	1654
AQP9	NM_001205833	aquaporin 9 [Source:HGNC Symbol;Acc:643]	0.0004169	0.01691	0.9674	1.95531	500.1	557.2	1679	1137	1151	1784	762.4	547.9	1516	875.5	934.8	1503
THSD7A	NM_001206743	thrombospondin type-1 domain-containing protein 7A precursor [Source:RefSeq peptide;Acc:NP_001193672]	0.0008156	0.0259	0.9609	1.94652	7707	5313	22.32	10.86	13.53	24.02	7231	5027	31.47	14.39	9213	37.2
FLNC	NM_001206990	Bos taurus filamin C, gamma (FLNC) [Source:RefSeq peptide;Acc:NM_001206990]	0.001878	0.03928	0.9553	1.93898	398.2	456.9	782.1	278.4	243.5	445.6	450.4	772.4	910	480.4	482.7	1018
TMEM151A	NM_001083782	transmembrane protein 151B [Source:RefSeq peptide;Acc:NP_001077251]	0.0007215	0.02463	0.9463	1.92692	115.6	172.7	283.3	79.18	89.61	176.6	119.8	291.5	239.5	112.9	141.9	160.8
WNT11	NM_001082456	protein Wnt-11 [Source:RefSeq peptide;Acc:NP_001075925]	0.0007536	0.02506	0.9461	1.92666	883.8	577.8	1174	564.5	674.6	2240	928.7	914.9	1700	962.9	1081	1378
TRIM44	NM_001105014; NM_001105014_2	Tripartite motif-containing protein 44 [Source:UniProtKB/Swiss-Prot;Acc:A6QQX5]	0.001197	0.03158	0.9427	1.92212	47.1	58.44	77.75	47.25	60.86	69.67	24.79	43.56	91.68	34.31	48.52	95.18
BGN	NM_178318	Biglycan [Source:UniProtKB/Swiss-Prot;Acc:P21809]	0.02158	0.004017	0.9417	1.92079	31510	38160	71950	27580	31990	55820	29950	46410	57140	38710	32940	61790
SLC1A4	NM_001081577	Neutral amino acid transporter A [Source:UniProtKB/Swiss-Prot;Acc:A2VDL4]	0.00149	0.03511	0.9362	1.91348	2788	2921	3913	1798	2379	3988	2809	2817	5141	1223	3139	3552
BEX2	NM_001077087; NM_001077034	protein BEX2 [Source:RefSeq peptide;Acc:NP_001070555]; Protein BEX2 [Source:UniProtKB/Swiss-Prot;Acc:Q2TBV0]	0.001274	0.03251	0.9274	1.90185	727.1	322.8	641.2	436.1	223.2	1035	398.8	288.2	1132	474.8	670.7	1120
ANKRD50	NM_001205949	ankyrin repeat domain-containing protein 50 [Source:RefSeq peptide;Acc:NP_001192878]	0.003477	0.001376	0.917	1.88818	2054	1886	3594	1974	2333	3884	1833	2425	4443	2414	2478	3813
ITGB7	NM_001105365	integrin beta-7 precursor [Source:RefSeq peptide;Acc:NP_001098835]	0.001776	0.03837	0.9066	1.87462	82.21	72.39	221.7	85.57	113.3	151.3	83.68	98.86	203.9	88.54	84.14	97.36
PTCH1	NM_001205879	protein patched homolog 1 [Source:RefSeq peptide;Acc:NP_001192808]	4.16e-05	0.005004	0.8749	1.83388	706.5	738.5	1550	676.2	786.2	1140	636.4	945	1400	728.3	762.2	1010
TM4SF20	NM_001076981	transmembrane 4 L6 family member 20 [Source:RefSeq peptide;Acc:NP_001070449]	0.0008493	0.02644	0.8671	1.82399	9.42	13.95	25.4	6386	8453	14.41	5165	11.73	17.79	6641	17.81	24.07
ADRBK2	NM_174500	Beta-adrenergic receptor kinase 2 [Source:UniProtKB/Swiss-Prot;Acc:P26818]	0.0004137	0.01686	0.858	1.81252	188.4	172.7	291.7	186.5	209.6	323.1	175.6	221.2	377.7	233.5	252.4	464.9
PTAFR	NM_001040538	Platelet-activating factor receptor [Source:UniProtKB/Swiss-Prot;Acc:Q9TTY5]	0.0009129	0.02726	0.8518	1.80475	59.09	59.11	147.8	67.69	65.94	123.7	98.14	90.48	154.6	63.09	90.9	125.8
ADAM19	NM_001075475	disintegrin and metalloproteinase domain-containing protein 19 precursor [Source:RefSeq peptide;Acc:NP_001068943]	0.0001205	0.008734	0.8459	1.79739	2479	3047	4654	2857	2812	3943	2546	2510	3656	1931	1924	5497
VEGFA	NM_174216	Vascular endothelial growth factor A [Source: UniProtKB/Swiss-Prot; Acc: P15691]	0.0006858	0.02402	0.8385	1.78819	414.5	465.5	610.4	300.8	441.3	522.5	381.2	511	625.4	218	424.4	633.4
DPF1	NM_001076855	D4, zinc and double PHD fingers family 1 [Source: UniProtKB/Swiss-Prot; Acc: Q08DR2]	0.0001191	0.008734	0.8358	1.78485	381.1	373.9	693.6	349.9	458.2	682.2	293.4	365.3	659.6	470.4	401.1	675
ARID3A	NM_001205695	AT-rich interactive domain-containing protein 3A [Source:RefSeq peptide;Acc:NP_001192624]	0.000803	0.02575	0.8348	1.78361	175.6	350	327.9	149.4	307.7	253.4	190.1	442.3	310.6	107.4	310.8	253.8
CACNA1G	NM_001193140	voltage-dependent T-type calcium channel subunit alpha-1G [Source:RefSeq peptide;Acc:NP_001180069]	0.002523	0.04696	0.8284	1.77571	3426	7305	18.47	3831	1691	7207	8264	10.05	19.16	4427	7.37	19.69
NLGN3	NM_001075504	neuroligin-3 precursor [Source:RefSeq peptide;Acc:NP_001068972]	0.001295	0.0327	0.8255	1.77215	26.55	33.87	54.65	25.54	37.19	40.84	25.83	38.54	47.89	24.35	26.41	67.83
ZP2	NM_173973	zona pellucida sperm-binding protein 2 precursor [Source:RefSeq peptide;Acc:NP_776398]	0.002042	0.04142	0.8205	1.76602	68.51	98.95	173.2	109.2	123.4	122.5	75.41	83.78	158.7	99.61	85.37	201.3
CXCR4	NM_174301	C-X-C chemokine receptor type 4 [Source:UniProtKB/Swiss-Prot;Acc:P25930]	0.0001817	0.01113	0.8143	1.75844	4740	3206	7762	5587	4935	9925	4903	4775	7139	5379	4667	11590
CAMKK1	NM_001192251	calcium/calmodulin-dependent protein kinase kinase 1 [Source:RefSeq peptide;Acc:NP_001179180]	0.002295	0.04408	0.8069	1.74945	48.81	37.19	76.98	37.68	25.36	102.1	43.39	46.92	71.16	58.66	63.26	108.3
FGD3	NM_001024527	FYVE, RhoGEF and PH domain-containing protein 3 [Source:RefSeq peptide;Acc:NP_001019698]	0.002081	0.04193	0.8033	1.74509	3426	1328	10.01	1916	0	18.02	1033	0	10.95	1107	2457	3282
TBX18	NM_001192462	T-box transcription factor TBX18 [Source:RefSeq peptide;Acc:NP_001179391]	0.0002539	0.013	0.8021	1.74364	531.8	512.7	811.3	590.7	647.5	988.5	587.8	901.4	968.8	626.5	680.5	1349
MYC	NM_001046074	Myc proto-oncogene protein [Source:UniProtKB/Swiss-Prot;Acc:Q2HJ27]	0.002633	0.04808	0.8006	1.74183	4819	6223	8121	3292	5344	7326	4795	4586	7712	2801	4702	4376
TC2N	NM_001193204	tandem C2 domains nuclear protein [Source:RefSeq peptide;Acc:NP_001180133]	0.001015	0.02858	0.7858	1.72405	6276	3508	8109	6326	5114	14550	4718	4068	10050	6532	5986	8664
MX1	NM_173940	Interferon-induced GTP-binding protein Mx1 Interferon-induced GTP-binding protein Mx1, N-terminally processed [Source:UniProtKB/Swiss-Prot;Acc:P79135]	0.001554	0.03596	0.7789	1.71582	119	173.3	187.8	134.1	79.46	183.8	81.61	134	220.3	131.7	160.9	241.8
ENO3	NM_001034702	Beta-enolase [Source:UniProtKB/Swiss-Prot;Acc:Q3ZC09]	0.001441	0.03462	0.7765	1.71297	527.5	244.4	677.4	423.4	243.5	892.4	399.8	234.6	993.5	687.3	415.8	969.3
MYB	NM_175050	transcriptional activator Myb [Source:RefSeq peptide;Acc:NP_778220]	0.001136	0.03041	0.7696	1.7048	1446	2161	2332	1742	2539	2549	1957	3113	2792	1832	2705	4280
THSD1	NM_001014967	thrombospondin type-1 domain-containing protein 1 precursor [Source:RefSeq peptide;Acc:NP_001014967]	0.001829	0.03895	0.7541	1.68658	1695	1387	3349	1245	1265	2587	1322	1347	2856	1960	1352	1789
COTL1	NM_001046593	Coactosin-like protein [Source:UniProtKB/Swiss-Prot;Acc:Q2HJ57]	0.04456	0.005159	0.7513	1.68331	4961	10800	10360	4450	6560	8225	5485	10490	8175	5210	8735	7284
TBXAS1	NM_001046027	thromboxane-A synthase [Source:RefSeq peptide;Acc:NP_001039492]	0.001306	0.03285	0.7484	1.67993	374.2	290.9	714.3	471.3	353.4	691.8	335.7	361.9	774.5	602.1	388.2	855.5
HMGCS1	NM_001206578	hydroxymethylglutaryl-CoA synthase, cytoplasmic [Source:RefSeq peptide;Acc:NP_001193507]	0.002011	0.04107	0.7268	1.65496	7856	3842	11120	8119	6913	11590	6746	4005	14640	10750	9354	18280
SLC25A30	NM_001098895	kidney mitochondrial carrier protein 1 [Source:RefSeq peptide;Acc:NP_001092365]	0.0002017	0.01157	0.7196	1.64673	864.1	1061	1378	1008	1173	1611	859.5	976.8	1305	996.1	958.1	1896
FSTL1	NM_001017950	Follistatin-related protein 1 [Source:UniProtKB/Swiss-Prot;Acc:Q58D84]	2.7e-05	0.004458	0.7163	1.64296	11750	10700	18060	13020	11890	18850	10360	10140	19670	11030	8714	19650
NDRG1	NM_001035009	protein NDRG1 [Source:RefSeq peptide;Acc:NP_001030181]	0.0001941	0.01137	0.7136	1.63989	2473	2477	3700	1873	2200	3309	2212	2611	4243	2809	3431	4194
CYP51A1	NM_001025319	Lanosterol 14-alpha demethylase [Source:UniProtKB/Swiss-Prot;Acc:Q4PJW3]	0.04749	0.005367	0.7027	1.62755	3491	2558	5584	2843	3025	4670	3314	1905	6176	3458	3584	5026
SLC22A17	NM_001130755	Solute carrier family 22 member 17 [Source:UniProtKB/Swiss-Prot;Acc:Q3SZQ2]	0.002497	0.04667	0.7018	1.62653	709.1	436.3	1362	450.2	514	914.1	781	720.5	1128	826.8	643	1132
GTDC1	NM_001076035	Glycosyltransferase-like domain-containing protein 1 [Source:UniProtKB/Swiss-Prot;Acc:Q08DA7]	0.0002982	0.01395	0.7	1.6245	268.9	306.8	371.8	225.4	378.7	403.6	256.2	283.2	442	211.4	376.5	377.4
CELF2	NM_001078165	CUG triplet repeat, RNA binding protein 2 [Source: UniProtKB/Swiss-Prot; Acc: Q2KI16]	0.0004484	0.01784	0.6938	1.61754	531	480.8	653.5	501.9	493.7	832.4	446.3	524.4	937.4	428.3	554	705.6
MTMR7	NM_001075641	myotubularin-related protein 7 [Source:RefSeq peptide;Acc:NP_001069109]	0.0002341	0.01248	0.6894	1.61261	616.6	611.6	1047	708.8	727	1190	569.2	678.6	905.9	573.3	515.9	885
SDC3	NM_001206531	syndecan-3 precursor [Source:RefSeq peptide;Acc:NP_001193460]	0.0004872	0.01857	0.6893	1.6125	1087	1321	1897	934.2	1104	1599	951.4	1669	1653	887.7	1092	1136
DPYSL3	NM_001101068	dihydropyrimidinase-related protein 3 [Source:RefSeq peptide;Acc:NP_001094538]	0.07853	0.006767	0.6878	1.61083	43930	34430	64550	37120	40790	66570	39580	42010	72960	42530	48220	60060
UCP2	NM_001033611	Mitochondrial uncoupling protein 2 [Source:UniProtKB/Swiss-Prot;Acc:Q3SZI5]	0.002432	0.0458	0.6807	1.60292	1830	2211	2846	1413	1927	2115	2170	2505	2522	1242	1877	3240
PRKAR2B	NM_174649	cAMP-dependent protein kinase type II-beta regulatory subunit [Source:RefSeq peptide;Acc:NP_777074]	0.001448	0.03463	0.6779	1.59981	159.3	114.9	211.7	143	145.4	259.4	118.8	125.7	247.7	172.7	163.4	259.3
WDR59	NM_001101130	WD repeat-containing protein 59 [Source:RefSeq peptide;Acc:NP_001094600]	0.0002604	0.01301	0.6708	1.59196	1339	965.6	2018	1187	1254	1922	1183	1056	2042	1597	1383	2521
OLFML2B	NM_001100354	Olfactomedin-like protein 2B [Source:UniProtKB/Swiss-Prot;Acc:A6QLD2]	0.001776	0.03837	0.6606	1.58074	1143	1013	1769	1252	1126	1740	1638	1345	2719	1405	1632	2419
BDKRB1	NM_001109999	B1 bradykinin receptor [Source:RefSeq peptide;Acc:NP_001103469]	0.002227	0.04365	0.6585	1.57844	907.8	1624	1817	848	973.8	1521	1076	1221	1429	775.9	931.1	980.2
FKBP11	NM_001045932	peptidyl-prolyl cis-trans isomerase FKBP11 precursor [Source:RefSeq peptide;Acc:NP_001039397]	0.00183	0.03895	0.6561	1.57582	2657	4694	4049	1918	3554	3158	2513	3683	3465	1526	3278	2992
CCDC8	NM_001035485	Coiled-coil domain containing 8 [Source: UniProtKB/Swiss-PrA4FV30]	0.002444	0.0458	0.6522	1.57156	328.8	242.4	474.9	256.7	231.6	510.5	221.1	279.8	474.8	373	322.4	424.5
TUFT1	NM_174479	tuftelin [Source:RefSeq peptide;Acc:NP_776904]	0.001515	0.03552	0.652	1.57135	1782	2028	2837	1481	1900	2740	1612	1501	2960	1559	1960	1656
SKIL	NM_001205947	ski-like protein [Source:RefSeq peptide;Acc:NP_001192876]	0.0006342	0.02247	0.6398	1.55811	1177	1537	2291	1430	1640	1611	1017	2428	1784	1298	1389	2048
DBT	NM_173905	Lipoamide acyltransferase component of branched-chain alpha-keto acid dehydrogenase complex, mitochondrial [Source:UniProtKB/Swiss-Prot;Acc:P11181]	0.001697	0.03748	0.6376	1.55574	352.8	278.3	427.2	387.6	309.4	593.4	336.8	249.7	684.2	395.1	410.3	620.3
CTDSPL	NM_001193081	FCP1 homology domain-containing protein [Source: UniProtKB/Swiss-Prot; Acc: A0A3Q1MYZ2]	0.0001558	0.01022	0.6295	1.54703	1103	743.8	1505	892.1	936.6	1670	948.3	919.9	1709	1051	979	1349
HEY1	NM_001001172	Hairy/enhancer-of-split related with YRPW motif protein 1 [Source:UniProtKB/Swiss-Prot;Acc:Q2KIN4]	0.001588	0.03636	0.6243	1.54146	95.91	135.5	164	94.51	131.9	165.8	104.3	204.4	169.7	112.9	186.1	152.1
CAMKMT	NM_001105641	calmodulin-lysine N-methyltransferase [Source:RefSeq peptide;Acc:NP_001099111]	0.002691	0.04867	0.6201	1.53698	61.66	83.01	103.9	72.16	98.06	115.3	64.05	65.35	104	66.41	91.51	106.1
IARS	NM_001101069	isoleucyl-tRNA synthetase, cytoplasmic [Source:RefSeq peptide;Acc:NP_001094539]	0.001549	0.03596	0.6195	1.53634	17280	14750	18470	14320	13390	22330	13820	13120	24770	10680	16090	21020
DAAM1	NM_001081588	disheveled-associated activator of morphogenesis 1 [Source:RefSeq peptide;Acc:NP_001075057]	0.0008916	0.02697	0.6119	1.52827	1976	2567	2508	2289	2362	3725	2406	2344	3388	1773	2104	3360
IGF1R	NM_001244612	Insulin-like growth factor 1 receptor Insulin-like growth factor 1 receptor alpha chain Insulin-like growth factor 1 receptor beta chain [Source:UniProtKB/Swiss-Prot;Acc:Q05688]	0.0009336	0.02745	0.6077	1.52383	337.4	301.5	447.2	305.9	199.5	431.2	284.1	308.3	543.3	338.7	335.3	537.1
MAGED1	NM_001046125	melanoma-associated antigen D1 [Source:RefSeq peptide;Acc:NP_001039590]	0.0001182	0.008734	0.6056	1.52161	5216	4248	8346	5154	5091	6613	5280	4601	7860	4365	4610	7803
F2RL2	NM_001038533	proteinase-activated receptor 3 precursor [Source:RefSeq peptide;Acc:NP_001033622]	8.81e-05	0.00721	0.6007	1.51645	2562	3047	4381	3012	3353	3787	2404	3933	3890	2757	2959	4327
SLC6A9	NM_001102032; NM_001242342; NM_001242343	sodium- and chloride-dependent glycine transporter 1-like [Source:RefSeq peptide;Acc:NP_001095502]; sodium- and chloride-dependent glycine transporter 1 isoform 2 [Source:RefSeq peptide;Acc:NP_001229271]	0.0008781	0.02697	0.5972	1.51278	3718	3128	4398	2446	2289	4782	3196	3066	5665	3471	4537	4669
SH3KBP1	NM_001128500	SH3 domain-containing kinase-binding protein 1 [Source:RefSeq peptide;Acc:NP_001121972]	0.0009337	0.02745	0.594	1.50943	4048	2337	5149	4131	3192	7333	3446	2669	6125	4861	3742	6417
LGR4	NM_001205511	leucine-rich repeat-containing G-protein coupled receptor 4 precursor [Source:RefSeq peptide;Acc:NP_001192440]	0.08503	0.00702	0.5917	1.50702	3614	4137	5639	3572	4355	4707	3121	3219	5502	3270	3247	4743
JAG1	NM_001191178	protein jagged-1 precursor [Source:RefSeq peptide;Acc:NP_001178107]	0.0002896	0.01368	0.5876	1.50274	7567	6214	11030	6473	6611	9022	5995	7267	11180	7460	6689	10310
LMCD1	NM_001076222	LIM and cysteine-rich domains protein 1 [Source:UniProtKB/Swiss-Prot;Acc:Q17QE2]	0.0008478	0.02644	-0.5847	-1.49973	10690	3829	5933	8469	5116	7154	9182	7116	6468	12050	8294	7481
STARD8	NM_001102517	STARD8 protein [Source: UniProtKB/Swiss-Prot; Acc:A7MB86]	0.04189	0.005004	-0.5881	-1.50327	1938	1619	1317	1971	1848	1435	2134	2012	1388	2230	1476	1376
TNFAIP1	NM_001192290	BTB/POZ domain-containing adapter for CUL3-mediated RhoA degradation protein 2 [Source:RefSeq peptide;Acc:NP_001179219]	2.39e-05	0.004354	-0.5933	-1.50869	3871	4208	2778	3888	3916	2377	4101	4340	2622	3958	3942	2743
ARHGEF15	NM_001205712	Bos taurus Rho guanine nucleotide exchange factor 15 (ARHGEF15) [Source: RefSeq peptide; Acc: NM_001205712 XM_589458]	0.001358	0.03358	-0.5946	-1.51005	2261	2729	1894	2204	2683	1467	3154	3246	1478	2016	1994	1552
ATP6V1E1	NM_174810	V-type proton ATPase subunit E 1 [Source:RefSeq peptide;Acc:NP_777235]	0.02587	0.004458	-0.5983	-1.51393	6073	5342	3787	5513	4605	3803	5918	5466	3681	5161	5856	3757
SORBS2	NM_001079787	sorbin and SH3 domain-containing protein 2 [Source:RefSeq peptide;Acc:NP_001073255]	0.002329	0.04448	-0.5997	-1.5154	8197	8691	5519	8990	9109	5672	9231	9217	5464	5467	6089	4480
PIM2	NM_001206378	serine/threonine-protein kinase pim-2 [Source:RefSeq peptide;Acc:NP_001193307]	0.002046	0.04142	-0.6029	-1.51877	197	199.9	137.8	199.2	201.2	117.7	205.6	150.8	128.6	167.1	153.5	111.6
PDCD4	NM_001083647	programmed cell death protein 4 [Source:RefSeq peptide;Acc:NP_001077116]	0.0002696	0.01333	-0.6033	-1.51919	9062	6914	6171	11100	9045	6326	9697	8113	6421	10710	7774	7889
NEU1	NM_001083642	Sialidase-1 [Source:UniProtKB/Swiss-Prot;Acc:A6BMK7]	0.0003561	0.01544	-0.6059	-1.52193	2208	2728	1592	1814	1731	1320	1975	2146	1394	2203	2357	1096
IRAK3	NM_001190299	interleukin-1 receptor-associated kinase 3 [Source:RefSeq peptide;Acc:NP_001177228]	0.001849	0.03909	-0.6076	-1.52372	2419	4313	1915	3963	3662	1873	3016	2691	1831	2506	2690	2220
ASRGL1	NM_001077035	L-asparaginase [Source:UniProtKB/Swiss-Prot;Acc:Q32LE5]	0.0001655	0.01055	-0.6079	-1.52404	3547	2667	2331	3450	2736	2606	3168	2619	2371	3770	3025	1873
GLS	NM_001077964	glutaminase kidney isoform, mitochondrial [Source:RefSeq peptide;Acc:NP_001071432]	0.000134	0.009284	-0.6091	-1.52531	14900	10960	9708	16210	13600	10070	12510	9975	9899	15950	12210	9571
TANK	NM_001192264	TRAF family member-associated NF-kappa-B activator [Source:RefSeq peptide;Acc:NP_001179193]	0.0001429	0.009692	-0.6102	-1.52647	3916	2907	2646	4941	3522	3009	4329	2778	2552	3826	2890	2979
CD302	NM_001110191	CD302 antigen [Source:UniProtKB/Swiss-Prot;Acc:A8WH74]	0.001556	0.03596	-0.6104	-1.52668	4915	4548	2576	5766	4000	3357	4460	3391	2913	4599	3848	4124
GLB1	NM_001035043	beta-galactosidase precursor [Source:RefSeq peptide;Acc:NP_001030215]	0.002582	0.0477	-0.6121	-1.52848	9542	6337	5162	8118	4851	4790	6713	5382	5656	10280	6309	7150
M6PR	NM_175779	Cation-dependent mannose-6-phosphate receptor [Source:UniProtKB/Swiss-Prot;Acc:P11456]	0.0002958	0.0139	-0.6137	-1.53018	13570	12800	9385	15030	13050	8644	12330	10660	8826	16240	12610	10680
TYMS	NM_001037816	thymidylate synthase [Source:RefSeq peptide;Acc:NP_001032905]	0.0003528	0.01544	-0.6156	-1.5322	6604	5053	4512	7623	5955	5618	6774	5539	4888	9030	5607	4668
C7H5orf54	NM_001098107	Transposon-derived Buster3 transposase-like protein [Source:UniProtKB/Swiss-Prot;Acc:A4Z945]	0.001694	0.03748	-0.6215	-1.53847	1690	1306	1179	2329	1701	1567	1807	1223	1301	2634	1722	1466
ERO1L	NM_001103348	ERO1-like protein alpha [Source:UniProtKB/Swiss-Prot;Acc:A5PJN2]	0.0004756	0.01828	-0.625	-1.54221	9051	7499	5305	9394	8494	6182	9634	7039	5875	6536	6686	5176
FANCI	NM_001191454	Fanconi anemia group I protein [Source:RefSeq peptide;Acc:NP_001178383]	0.0001848	0.01113	-0.6252	-1.54242	4733	4576	3770	6823	5811	3953	5567	4720	3797	5899	3740	3473
RRAGC	NM_001076456_2; NM_001076456	ras-related GTP-binding protein C [Source:RefSeq peptide;Acc:NP_001069924]	0.002796	0.0498	-0.6256	-1.54285	1585	1224	1088	1896	1380	1117	1394	1211	1081	2381	1777	1424
RABGGTA	NM_001015614	Geranylgeranyl transferase type-2 subunit alpha [Source:UniProtKB/Swiss-Prot;Acc:Q5EA80]	0.001209	0.03177	-0.6263	-1.5436	1538	1292	1204	1481	1003	1201	1457	1190	966.1	1962	1029	808.4
FAM54A	NM_001017948	Protein FAM54A [Source:UniProtKB/Swiss-Prot;Acc:Q58CR1]	0.0006171	0.02203	-0.6279	-1.54531	1933	2255	1576	2965	2387	1606	2342	1977	1539	2070	1696	1325
PIK3CD	NM_001205548	Bos taurus phosphatidylinositol-4,5-bisphosphate 3-kinase catalytic subunit delta (PIK3CD) [Source:RefSeq peptide;Acc:NM_001205548 XM_580673]	0.0002815	0.01364	-0.6281	-1.54553	757.9	385.8	561.2	747.1	505.5	532.1	871.9	423.9	563.8	975.1	684.8	507.6
RPH3AL	NM_001035494; NM_001035494_2	Rab effector Noc2 [Source:UniProtKB/Swiss-Prot;Acc:Q58D79]	0.001426	0.03437	-0.6302	-1.54778	1779	1055	1100	1201	750.7	982.5	1479	961.8	1167	1991	1489	923.3
RAPGEF1	NM_001205872	Rap guanine nucleotide exchange factor 1 [Source: UniProtKB/Swiss-Prot; Acc:A0A3Q1LPP9]	0.06797	0.00639	-0.6318	-1.5495	3644	3510	2205	2768	2441	2258	3449	3763	2220	3475	3352	1951
STOM	NM_001105473	erythrocyte band 7 integral membrane protein [Source:RefSeq peptide;Acc:NP_001098943]	0.001321	0.03306	-0.6318	-1.5495	5597	5365	3068	5749	4490	3053	6535	5320	3911	4411	5160	4392
DDB2	NM_001075788	DNA damage-binding protein 2 [Source:UniProtKB/Swiss-Prot;Acc:Q0VBY8]	0.000176	0.01092	-0.6333	-1.55111	900.9	570.5	628.9	1044	630.6	657	1043	705.4	650	1154	776.9	733
LSR	NM_001083394	lipolysis-stimulated lipoprotein receptor [Source:RefSeq peptide;Acc:NP_001076863]	0.00273	0.04917	-0.6349	-1.55283	1377	705.3	903.7	1199	564.7	984.9	1178	777.5	860.7	2044	1149	986.8
BCL2L1	NM_001077486	bcl-2-like protein 1 [Source:RefSeq peptide;Acc:NP_001070954]	0.0008289	0.02623	-0.6366	-1.55466	7970	6470	5795	6796	5140	4842	6209	5492	4655	8387	4670	3698
TRPC1	NM_174476	short transient receptor potential channel 1 [Source:RefSeq peptide;Acc:NP_776901]	0.00164	0.03698	-0.6403	-1.55865	435.9	342.7	318.7	629.6	415.9	290.7	503.1	413.9	365.4	577.8	310.2	396
ZNF706	NM_001199073; NM_001199074	zinc finger protein 706 [Source:RefSeq peptide;Acc:NP_001186002]	0.0009934	0.02858	-0.6408	-1.55919	4302	5120	2868	4222	4659	2921	5446	5149	2827	3105	4203	2371
NPAS2	NM_001083763	neuronal PAS domain-containing protein 2 [Source:RefSeq peptide;Acc:NP_001077232]	0.001022	0.02858	-0.6434	-1.56201	351.1	443	286.4	339.1	431.1	223.4	440.1	484.2	246.3	397.3	356.8	211.1
DCK	NM_001034573	Deoxycytidine kinase [Source:UniProtKB/Swiss-Prot;Acc:Q3MHR2]	0.0002533	0.013	-0.6436	-1.56222	2283	2196	1742	3358	2664	1912	2711	2150	1723	2497	1940	1593
C1QTNF5	NM_001099138	complement C1q tumor necrosis factor-related protein 5 precursor [Source:RefSeq peptide;Acc:NP_001092608]	0.02033	0.00389	-0.644	-1.56266	4695	7517	3187	4183	4284	2695	4917	6004	2837	4325	5002	2915
LDLRAP1	NM_001083668	low density lipoprotein receptor adapter protein 1 [Source:RefSeq peptide;Acc:NP_001077137]	0.0006944	0.02424	-0.6457	-1.5645	444.5	417.7	287.1	353.8	317.8	259.4	507.2	537.9	264.1	398.5	370.3	268
TSPAN5	NM_001076119	Tetraspanin-5 [Source:UniProtKB/Swiss-Prot;Acc:Q17QJ5]	0.07617	0.006759	-0.6465	-1.56537	2666	2837	1540	2604	2697	1608	2872	2463	1649	2134	2567	1782
RNF157	NM_001205618	RING finger protein 157 [Source:RefSeq peptide;Acc:NP_001192547]	0.0001228	0.008767	-0.651	-1.57026	4000	2787	2482	3807	2759	3002	3867	3606	2686	5060	3398	2526
ETS1	NM_001099106	protein C-ets-1 [Source:RefSeq peptide;Acc:NP_001092576]	0.0004024	0.01654	-0.6517	-1.57102	8817	10580	5998	9161	9897	4917	10090	11230	5892	6542	9163	5311
EFHD2	NM_001103245	EF-hand domain-containing protein D2 [Source:UniProtKB/Swiss-Prot;Acc:A5D7A0]	0.00278	0.04971	-0.6524	-1.57178	3014	4112	2069	1875	2076	1655	2648	3700	1609	2651	3259	1167
BAX	NM_173894_2; NM_173894	Apoptosis regulator BAX [Source:UniProtKB/Swiss-Prot;Acc:O02703]	0.0004531	0.01785	-0.6531	-1.57254	1274	906.5	789	1057	608.6	848	1048	591.5	780	1480	864.1	675
RAD18	NM_001035295	E3 ubiquitin-protein ligase RAD18 [Source:RefSeq peptide;Acc:NP_001030372]	0.0003011	0.01401	-0.6533	-1.57276	1917	2303	1469	2905	2685	1635	2185	2012	1403	2269	1742	1411
CDK1	NM_174016	Cyclin-dependent kinase 1 [Source:UniProtKB/Swiss-Prot;Acc:P48734]	0.0001779	0.01097	-0.6577	-1.57757	3996	4200	2809	5258	5334	3110	4336	3383	2931	3973	3199	2333
TCF4	NM_001034621	transcription factor 4 [Source:RefSeq peptide;Acc:NP_001029793]	0.0001532	0.01021	-0.6617	-1.58195	8224	10530	5762	10240	8502	5483	10150	11970	5420	8636	10090	6964
SLC20A2	NM_001080280	sodium-dependent phosphate transporter 2 [Source:RefSeq peptide;Acc:NP_001073749]	0.000717	0.02463	-0.6627	-1.58304	2800	4165	2467	3032	3447	1393	3016	3907	1793	2783	2494	1716
VLDLR	NM_174489	very low-density lipoprotein receptor precursor [Source:RefSeq peptide;Acc:NP_776914]	0.001782	0.03837	-0.6675	-1.58832	8954	17690	6990	13550	12290	5619	13030	14920	7606	8812	9939	7808
MMP15	NM_001191434	matrix metalloproteinase-15 precursor [Source:RefSeq peptide;Acc:NP_001178363]	0.001717	0.03764	-0.6702	-1.59129	210.7	235.8	182.4	229.2	172.4	138.1	246.9	254.7	151.9	292.2	176.9	130.2
UBE2C	NM_001037449	Ubiquitin-conjugating enzyme E2 C [Source:UniProtKB/Swiss-Prot;Acc:Q32PA5]	0.001397	0.0339	-0.6731	-1.5945	3945	3830	2852	5745	5135	2949	3845	4666	3234	6263	3438	3434
C19H17orf61	NM_001045957	UPF0451 protein C17orf61 homolog [Source:UniProtKB/Swiss-Prot;Acc:Q2KI29]	0.000165	0.01055	-0.6741	-1.5956	2475	1748	1396	2241	1552	1910	2301	1783	1386	2701	2340	1413
MOSPD2	NM_001101896_2; NM_001101896	motile sperm domain-containing protein 2 [Source:RefSeq peptide;Acc:NP_001095366]	0.0003568	0.01544	-0.6766	-1.59837	1708	1265	1072	2353	1498	1336	1845	1159	1143	2090	1278	1462
KANK2	NM_001076531	KN motif and ankyrin repeat domain-containing protein 2 [Source:RefSeq peptide;Acc:NP_001069999]	0.08046	0.006767	-0.6787	-1.6007	1905	1828	1387	2104	1493	1167	1878	1741	1123	2269	1448	1425
TMEM251	NM_001077132	UPF0694 transmembrane protein C14orf109 homolog [Source:UniProtKB/Swiss-Prot;Acc:Q2HJ69]	0.0008316	0.02623	-0.6812	-1.60347	533.5	393.8	306.4	418.3	402.4	297.9	393.6	316.7	294.2	592.1	601.3	300.8
MSH2	NM_001034584	DNA mismatch repair protein Msh2 [Source:UniProtKB/Swiss-Prot;Acc:Q3MHE4]	0.002638	0.04808	-0.6838	-1.60637	4218	2641	3108	6775	4051	4288	4719	3291	3379	7437	3235	3698
PTPRE	NM_001205531	receptor-type tyrosine-protein phosphatase epsilon [Source:RefSeq peptide;Acc:NP_001192460]	0.00138	0.03373	-0.6839	-1.60648	19020	13680	14460	17280	13970	12180	20700	15560	10520	15270	13250	8069
TNIP1	NM_001024554	TNFAIP3-interacting protein 1 [Source:RefSeq peptide;Acc:NP_001019725]	0.0001036	0.007869	-0.6892	-1.61239	8433	15900	5228	7095	6749	5143	10260	10850	5220	7276	9037	4981
CDKN3	NM_001040582	cyclin-dependent kinase inhibitor 3 [Source:RefSeq peptide;Acc:NP_001035672]	0.0001378	0.009414	-0.6913	-1.61474	673.1	527.3	423.4	807.2	716.8	428.8	753.1	601.5	520	697.3	568.1	438.7
PDE7B	NM_001102068	cAMP-specific 3,5-cyclic phosphodiesterase 7B [Source:RefSeq peptide;Acc:NP_001095538]	0.001098	0.03012	-0.6934	-1.61709	2000	2086	1033	2704	2020	1540	2511	1813	1427	1915	2053	1657
LRRC2	NM_001080311	leucine-rich repeat-containing protein 2 [Source:RefSeq peptide;Acc:NP_001073780]	0.001179	0.03119	-0.6948	-1.61866	3426	1328	0	7024	3381	0	3099	3351	1368	12.17	2457	0
SPRED1	NM_001192516	sprouty-related, EVH1 domain-containing protein 1 [Source:RefSeq peptide;Acc:NP_001179445]	0.0001912	0.01134	-0.6951	-1.619	731.3	804.9	531.9	1006	950.2	478	815.1	889.7	540.5	877.7	660.2	564.5
ADORA2B	NM_001075925	Adenosine receptor A2b [Source:UniProtKB/Swiss-Prot;Acc:Q1LZD0]	0.001919	0.03978	-0.6955	-1.61945	530.1	577.8	366.4	496.8	576.5	281.1	546.5	408.8	346.2	399.6	475.4	216.6
TMBIM1	NM_205798	transmembrane BAX inhibitor motif-containing protein 1 [Source:RefSeq peptide;Acc:NP_991367]	0.01174	0.00272	-0.6958	-1.61978	4976	4051	3173	4451	2905	2733	4305	3628	2871	4597	4352	2584
KIAA0317	NM_001076165	protein KIAA0317 homolog [Source:RefSeq peptide;Acc:NP_001069633]	0.000389	0.01623	-0.7016	-1.62631	3069	3304	2078	3457	2788	1503	2802	3192	1731	2204	2241	1803
PSRC1	NM_001046501	Proline/serine-rich coiled-coil protein 1 [Source:UniProtKB/Swiss-Prot;Acc:Q29RJ9]	0.002539	0.04718	-0.7089	-1.63456	1306	919.8	978.4	1718	1075	858.8	1036	1049	1062	2016	948.9	827
AOX1	NM_176668	aldehyde oxidase [Source:RefSeq peptide;Acc:NP_788841]	0.001061	0.02946	-0.7113	-1.63728	81400	47090	40270	106500	57000	59780	88620	58840	55140	81830	73420	64490
MYBL1	NM_176635	myb-related protein A [Source:RefSeq peptide;Acc:NP_788808]	0.0007676	0.02522	-0.7131	-1.63932	686.8	461.6	444.9	825.7	617.1	437.2	704.5	514.4	458.4	530.2	371	331.5
PLA2G15	NM_174560	Group XV phospholipase A2 [Source:UniProtKB/Swiss-Prot;Acc:Q8WMP9]	0.0003301	0.01478	-0.722	-1.64947	725.4	832.8	575	718.4	735.4	379.6	712.8	646.8	390	773.7	651	423.4
CHST1	NM_001083648	carbohydrate sulfotransferase 1 precursor [Source:RefSeq peptide;Acc:NP_001077117]	0.0002047	0.01157	-0.7317	-1.66059	2264	2375	1560	2106	1917	1388	2927	2957	1316	1825	1637	1236
C11H2orf28	NM_001105505_2; NM_001105505	APR3 protein [Source: UniProtKB/Swiss-Prot; Acc: A1L5C1]	0.002161	0.04296	-0.7369	-1.66659	1834	1063	1074	1999	1084	1092	1552	958.4	1136	2795	1776	1611
PFKFB3	NM_001077837	6-phosphofructo-2-kinase/fructose-2,6-biphosphatase 3 [Source:RefSeq peptide;Acc:NP_001071305]	0.001449	0.03463	-0.7376	-1.6674	2376	2408	1507	2172	1667	1298	2101	2731	1386	3535	2468	1924
DKK3	NM_001100306	dickkopf-related protein 3 precursor [Source:RefSeq peptide;Acc:NP_001093776]	0.0001897	0.01133	-0.7386	-1.66856	8359	4479	3394	5856	3540	4133	6312	4896	4409	5649	5307	3809
LAMTOR1	NM_001034769	Ragulator complex protein LAMTOR1 [Source:UniProtKB/Swiss-Prot;Acc:Q3T0D8]	0.0003225	0.01465	-0.7408	-1.6711	3465	3083	2061	2641	2235	2397	3138	3101	1905	4305	4171	1769
CALCRL	NM_001102107	calcitonin gene-related peptide type 1 receptor precursor [Source:RefSeq peptide;Acc:NP_001095577]	0.001291	0.03269	-0.7433	-1.674	15260	14080	11970	21630	16900	7667	16870	14480	10990	20220	13030	13750
PROCR	NM_174437	Endothelial protein C receptor [Source:UniProtKB/Swiss-Prot;Acc:Q28105]	0.001533	0.03575	-0.7476	-1.679	11610	21040	7000	8745	14210	5302	15050	20220	6804	7992	10410	6815
GPRC5B	NM_001075741	G-protein coupled receptor family C group 5 member B precursor [Source:RefSeq peptide;Acc:NP_001069209]	0.001657	0.03719	-0.7483	-1.67981	11330	13110	7892	9094	8555	6203	13440	10370	6927	8536	9415	4335
TMEM194A	NM_001102161	Transmembrane protein 194A [Source:UniProtKB/Swiss-Prot;Acc:A7MBC7]	0.0004531	0.01785	-0.7543	-1.68681	1367	1209	1052	2050	1652	976.5	1339	1128	1066	2083	1152	969.3
SCN3B	NM_001046495; NM_001046495_2	Sodium channel subunit beta-3 [Source:UniProtKB/Swiss-Prot;Acc:Q2KI11]	0.0002593	0.01301	-0.756	-1.6888	5463	3714	3061	5343	4614	2892	5164	4861	3358	6994	8643	4324
CYBASC3	NM_001099149	Cytochrome b ascorbate-dependent protein 3 [Source:UniProtKB/Swiss-Prot;Acc:A5D9A7]	0.000584	0.02133	-0.7608	-1.69443	3389	2192	2342	3125	2041	2076	3086	2185	2177	5345	2744	2251
GNPTAB	NM_001192228	N-acetylglucosamine-1-phosphotransferase subunits alpha/beta [Source:RefSeq peptide;Acc:NP_001179157]	0.001372	0.03373	-0.761	-1.69466	13730	16700	10890	18280	16980	6198	15100	17620	7912	11560	16620	9780
CCNG1	NM_001013364	Cyclin-G1 [Source:UniProtKB/Swiss-Prot;Acc:Q5E9I1]	0.0006604	0.02322	-0.7656	-1.70008	6023	4156	3659	7658	4022	3746	4035	3308	3663	7082	3043	3593
SPDYA	NM_001191147	SPDYA protein [Source: UniProtKB/Swiss-Prot; Acc: Q32LG0]	0.002247	0.04373	-0.7682	-1.70314	36.82	26.56	21.55	40.23	27.05	16.82	30.99	26.81	16.42	32.1	20.27	12.03
KRT80	NM_001077952	Keratin, type II cytoskeletal 80 [Source:UniProtKB/Swiss-Prot;Acc:A0JND2]	0.0007048	0.02433	-0.7696	-1.7048	238.1	146.1	137.8	352.5	133.6	164.6	273.8	177.6	166.9	241.3	188.6	168.5
PTGIS	NM_174444	Prostacyclin synthase [Source:UniProtKB/Swiss-Prot;Acc:Q29626]	0.0004433	0.01776	-0.7716	-1.70716	4360	5077	2936	3686	3610	1739	3979	5229	1850	3589	2975	2644
FAM110B	NM_001077018	Protein FAM110B [Source: UniProtKB; Acc: Q2KJ38]	0.0002459	0.01283	-0.7722	-1.70787	429.9	612.3	317.9	456.6	390.5	303.9	612.6	613.3	260	464.9	442.8	256
TLR4	NM_174198	toll-like receptor 4 precursor [Source:RefSeq peptide;Acc:NP_776623]	1.59e-05	0.00343	-0.7725	-1.70823	6489	6514	4430	8547	5713	4552	6751	5290	4001	7255	5131	4095
PKIG	NM_205812	cAMP-dependent protein kinase inhibitor gamma [Source:RefSeq peptide;Acc:NP_991381]	0.02823	0.004458	-0.7731	-1.70894	3174	4644	1672	2618	3020	2018	3679	4638	1765	3216	4391	1980
LGALS3	NM_001102341	galectin-3 [Source:RefSeq peptide;Acc:NP_001095811]	0.0001721	0.01075	-0.777	-1.71356	7343	4956	4159	6526	5540	3800	6835	6434	4357	9437	11720	5329
DNASE2	NM_001075127	deoxyribonuclease-2-alpha precursor [Source:RefSeq peptide;Acc:NP_001068595]	0.05867	0.005802	-0.7772	-1.7138	3825	2702	2287	4020	2776	2091	3368	2329	1980	4398	3371	2775
DNALI1	NM_001191299	axonemal dynein light intermediate polypeptide 1 [Source:RefSeq peptide;Acc:NP_001178228]	0.001258	0.03238	-0.7824	-1.71999	83.92	27.89	57.73	98.98	43.96	40.84	86.78	46.92	54.74	110.7	49.75	52.51
CD9	NM_173900	CD9 antigen [Source:UniProtKB/Swiss-Prot;Acc:P30932]	0.0007881	0.02571	-0.7846	-1.72261	35050	38640	21180	34460	32050	16680	47290	34970	20630	27230	34080	25390
HDAC5	NM_001038025	histone deacetylase 5 [Source:RefSeq peptide;Acc:NP_001033114]	0.03699	0.004753	-0.7883	-1.72704	3652	2785	1877	2783	1863	2074	3878	3646	2111	4027	3488	2256
FRY	NM_001205616	protein furry homolog [Source:RefSeq peptide;Acc:NP_001192545]	0.0001631	0.01055	-0.7921	-1.73159	6111	5238	3218	6794	3931	3139	4593	4668	3511	6781	4751	4206
DDAH2	NM_001034704	N(G),N(G)-dimethylarginine dimethylaminohydrolase 2 [Source:UniProtKB/Swiss-Prot;Acc:Q3SX44]	0.0003899	0.01623	-0.7946	-1.7346	3360	1310	1411	1821	921.4	1475	2356	1423	1444	2832	2211	1656
CD14	NM_174008	monocyte differentiation antigen CD14 precursor [Source:RefSeq peptide;Acc:NP_776433]	0.0004788	0.01833	-0.7982	-1.73893	322	523.3	242.5	324.4	255.3	159.7	376	428.9	214.8	440.5	287.4	210
GUSB	NM_001083436	beta-glucuronidase precursor [Source:RefSeq peptide;Acc:NP_001076905]	0.07984	0.006767	-0.8005	-1.7417	17320	16140	10280	14260	10730	7499	14870	12400	8587	17830	15910	10690
CD40	NM_001105611	tumor necrosis factor receptor superfamily member 5 precursor [Source:RefSeq peptide;Acc:NP_001099081]	0.0009687	0.02816	-0.8024	-1.744	1835	2731	1156	2510	2240	926.1	2330	2765	1102	1921	2268	1746
STK38L	NM_001101092	serine/threonine-protein kinase 38-like [Source:RefSeq peptide;Acc:NP_001094562]	0.0001932	0.01137	-0.8047	-1.74678	4560	5044	3185	7146	5028	2961	4646	4658	2689	4542	3828	3177
AXIN2	NM_001192299	axin-2 [Source:RefSeq peptide;Acc:NP_001179228]	0.001122	0.03034	-0.8219	-1.76773	26.55	26.56	8468	24.27	16.91	12.01	28.93	43.56	13.68	22.14	17.81	7658
KCNJ2	NM_174373	Inward rectifier potassium channel 2 [Source:UniProtKB/Swiss-Prot;Acc:O19182]	0.08233	0.006857	-0.8225	-1.76847	5024	7102	3382	5409	6561	2551	5812	6752	3254	4113	4011	2368
TTC9B	NM_001105507	tetratricopeptide repeat protein 9B [Source:RefSeq peptide;Acc:NP_001098977]	0.002158	0.04296	-0.8248	-1.77129	23.12	27.23	6158	9579	10.14	7207	19.63	33.51	5474	16.6	22.11	3282
TNFAIP8	NM_001083711	Tumor necrosis factor alpha-induced protein 8 [Source:UniProtKB/Swiss-Prot;Acc:A4IF78]	0.0007968	0.02575	-0.8267	-1.77362	638	495.4	357.2	1004	549.5	455.2	751	434	446.1	906.5	578.6	595.1
FAM3C	NM_001099147	Protein FAM3C [Source:UniProtKB/Swiss-Prot;Acc:A5PKI3]	0.01511	0.003336	-0.834	-1.78262	7286	8253	4313	9209	8154	4133	7837	6257	4440	6318	5781	4376
LDB2	NM_001046611	LIM domain binding 2 [Source:RefSeq peptide;Acc:NP_001040076]	0.002506	0.04675	-0.8363	-1.78547	4969	2515	2432	5967	4183	2966	6053	3944	2608	6672	4490	5262
ABI3	NM_001083454	ABI gene family member 3 [Source:RefSeq peptide;Acc:NP_001076923]	2.77e-05	0.004458	-0.8404	-1.79055	692.8	397.8	368	590	407.5	349.5	766.5	418.9	414.6	646.4	576.7	363.2
PAM	NM_173948	peptidyl-glycine alpha-amidating monooxygenase precursor [Source:RefSeq peptide;Acc:NP_776373]	0.0001009	0.007789	-0.8407	-1.79092	44690	35680	23700	51390	35970	22770	47480	36880	25460	46360	31310	34490
CDKN1A	NM_001098958	cyclin-dependent kinase inhibitor 1 [Source:RefSeq peptide;Acc:NP_001092428]	0.0005516	0.02038	-0.8512	-1.804	17990	17770	12820	19760	9630	9454	12530	10860	10030	22420	8869	8263
TEX2	NM_001101970	testis-expressed sequence 2 protein [Source:RefSeq peptide;Acc:NP_001095440]	0.0004649	0.01809	-0.8515	-1.80438	16860	15730	9216	20030	13750	7756	18350	17720	9853	19540	13430	14750
ZDHHC14	NM_001191179	probable palmitoyltransferase ZDHHC14 [Source:RefSeq peptide;Acc:NP_001178108]	0.0001299	0.00907	-0.8568	-1.81102	384.5	418.4	245.6	454	468.3	218.6	346.1	363.6	180.6	353.1	351.3	191.4
SMAD9	NM_001076928	mothers against decapentaplegic homolog 9 [Source:RefSeq peptide;Acc:NP_001070396]	0.001816	0.03883	-0.8583	-1.8129	216.7	259.7	166.3	315.5	248.5	102.1	292.4	336.8	110.8	211.4	224.8	176.1
MALL	NM_001046115	MAL-like protein [Source:RefSeq peptide;Acc:NP_001039580]	0.07218	0.006646	-0.8679	-1.825	10550	12310	6760	9222	12470	4531	12050	13260	5433	8175	12120	5275
ITGA2	NM_001166499	integrin alpha-2 precursor [Source:RefSeq peptide;Acc:NP_001159971]	0.001867	0.03916	-0.8711	-1.82906	4308	8359	3603	5945	6159	1535	4821	7458	2421	3828	3973	2813
GLDC	NM_001192951	glycine dehydrogenase [Source:RefSeq peptide;Acc:NP_001179880]	0.0007349	0.02465	-0.888	-1.85061	503.5	253	283.3	749.7	292.5	415.6	525.8	246.3	332.5	861.1	363	386.2
LEPREL1	NM_001100345	prolyl 3-hydroxylase 2 precursor [Source:RefSeq peptide;Acc:NP_001093815]	0.0003066	0.01406	-0.8901	-1.8533	2187	1506	1028	2565	1677	946.5	2295	1476	1253	1430	1433	1351
CEBPD	NM_174267	CCAAT/enhancer-binding protein delta [Source: UniProtKB; Acc: O02756]	0.03848	0.004753	-0.8922	-1.856	972.8	2383	570.4	991.7	735.4	559.7	1294	1516	476.2	929.7	1386	640
ZC3H12A	NM_001102187	Ribonuclease ZC3H12A [Source:UniProtKB/Swiss-Prot;Acc:A6QQJ8]	0.09952	0.007745	-0.8931	-1.85716	282.6	860	213.2	364.6	292.5	171.8	376	460.8	191.6	363	391.2	155.3
TMEM70	NM_001099126	Transmembrane protein 70, mitochondrial [Source:UniProtKB/Swiss-Prot;Acc:A6H773]	0.02742	0.004458	-0.8948	-1.85935	3032	2451	1528	4040	2402	2079	2925	1887	1676	3407	2398	1946
ADAMTSL4	NM_001101061	ADAMTS-like protein 4 precursor [Source:RefSeq peptide;Acc:NP_001094531]	0.0002301	0.01241	-0.8959	-1.86077	1356	1351	1029	1534	938.3	572.9	1532	1350	648.6	1160	1045	743.9
CA5B	NM_001080908	carbonic anhydrase 5B, mitochondrial [Source:RefSeq peptide;Acc:NP_001074377]	0.001855	0.03913	-0.9029	-1.86982	588.3	252.4	316.4	672.4	377	251	652.9	299.9	392.7	924.2	431.8	544.8
CLSTN2	NM_001206757	calsyntenin-2 precursor [Source:RefSeq peptide;Acc:NP_001193686]	0.002057	0.04154	-0.9057	-1.87345	114.8	103.6	60.04	102.2	87.91	31.23	88.84	110.6	53.37	68.62	39.31	38.29
ASS1	NM_173892	Argininosuccinate synthase [Source:UniProtKB/Swiss-Prot;Acc:P14568]	0.01775	0.003663	-0.9069	-1.87501	11850	5324	4897	8160	4090	5392	8319	4174	5082	10490	6055	5412
ICAM3	NM_174349	intercellular adhesion molecule 3 precursor [Source:RefSeq peptide;Acc:NP_776774]	0.0003485	0.01539	-0.9074	-1.87566	453.9	514	243.2	536.4	395.6	222.2	502.1	512.7	238.1	572.2	378.3	382.9
MAP3K8	NM_001099071	mitogen-activated protein kinase kinase kinase 8 [Source:RefSeq peptide;Acc:NP_001092541]	0.0008851	0.02697	-0.9087	-1.87735	107	197.9	72.36	196	113.3	68.46	162.2	155.8	76.63	149.4	96.43	94.08
BSPRY	NM_001206723	Bos taurus B-box and SPRY domain containing (BSPRY) [Source:RefSeq peptide;Acc:NM_001206723 XM_002689938 XM_587853]	0.001644	0.03698	-0.9103	-1.87944	109.6	34.53	57.73	141.8	43.96	93.69	135.3	62	68.42	207	119.2	79.86
CSF2	NM_174027	Granulocyte-macrophage colony-stimulating factor [Source:UniProtKB/Swiss-Prot;Acc:P11052]	0.03782	0.004753	-0.9133	-1.88335	5229	7592	3168	5471	4533	3137	5061	2966	2403	4372	4450	2026
PLEKHF1	NM_001082468	bta-mir-2901 [Source:miRBase;Acc:MI0013076]	0.0007876	0.02571	-0.9154	-1.88609	173.8	104.3	93.91	141.8	49.03	94.89	167.4	108.9	78	257.9	179.3	108.3
PPP1R3C	NM_001076164	Protein phosphatase 1 regulatory subunit 3C [Source:UniProtKB/Swiss-Prot;Acc:Q0VCR4]	0.0002119	0.01176	-0.9168	-1.88792	1238	1541	498.8	1532	1131	714.7	1280	836.1	710.2	1380	1138	948.5
FRMD4A	NM_001192267	FERM domain-containing protein 4A [Source:RefSeq peptide;Acc:NP_001179196]	0.01722	0.003632	-0.9281	-1.90277	2823	4099	1947	3354	3868	1451	3946	5236	1728	2712	3092	1631
KIAA1274	NM_001206604	Bos taurus phosphatase domain containing, paladin 1 (PALD1) [Source:RefSeq peptide;Acc:NM_001206604 XM_002698906 XM_603024]	0.03597	0.004753	-0.9337	-1.91017	1461	996.2	796.7	1201	549.5	963.3	1687	1203	741.7	1835	802.1	730.8
PARM1	NM_001075771	prostate androgen-regulated mucin-like protein 1 precursor [Source:RefSeq peptide;Acc:NP_001069239]	0.002113	0.04241	-0.9378	-1.9156	2346	1528	1459	3379	1400	1104	3135	2314	1259	3465	2113	2611
HMHA1	NM_001205741	Bos taurus Rho GTPase activating protein 45 (ARHGAP45) [Source:RefSeq peptide;Acc:NM_001205741 XM_590584]	0.0002003	0.01157	-0.9487	-1.93013	3637	2680	2335	2514	2012	1918	3823	3609	1827	4351	3692	1360
PPP1R9A	NM_001076153	neurabin-1 [Source:RefSeq peptide;Acc:NP_001069621]	0.001219	0.03177	-0.9533	-1.9363	502.7	284.9	208.6	759.9	378.7	291.9	573.3	365.3	366.7	733.8	390.6	449.6
APOLD1	NM_001101180	apolipoprotein L domain-containing protein 1 [Source:RefSeq peptide;Acc:NP_001094650]	0.06543	0.006215	-0.9578	-1.94235	632.9	759.7	266.3	590.7	632.3	303.9	725.2	564.7	400.9	523.5	486.4	291
NDRG2	NM_001035304	NDRG2, Wnt signaling [Source: UniProtKB; Acc: Q3ZBA8]	0.0002522	0.013	-0.9594	-1.9445	8627	13280	5733	12260	14660	5269	13400	14060	5082	6663	6875	5051
IGFBP6	NM_001040495	insulin-like growth factor-binding protein 6 precursor [Source:RefSeq peptide;Acc:NP_001035585]	0.000755	0.02506	-0.9599	-1.94518	4127	1916	1408	2026	1199	1273	3590	1595	2003	3301	2050	2024
SAO	NM_001130764	Primary amine oxidase, liver isozyme [Source:UniProtKB/Swiss-Prot;Acc:Q29437]	0.00178	0.03837	-0.9601	-1.94544	131	110.9	74.67	244.6	170.8	91.29	183.9	117.3	69.79	110.7	74.93	92.99
HEBP1	NM_001075985	Heme-binding protein 1 [Source:UniProtKB/Swiss-Prot;Acc:Q148C9]	0.007916	0.002031	-0.9716	-1.96101	1591	562.5	634.3	1193	637.4	747.1	1273	606.6	788.2	1540	886.3	680.5
ENKUR	NM_001192445	enkurin [Source:RefSeq peptide;Acc:NP_001179374]	0.07547	0.006759	-0.9749	-1.9655	209.8	120.2	103.1	194.1	116.7	86.48	165.3	125.7	102.6	192.6	108.7	78.77
ID2	NM_001034231	DNA-binding protein inhibitor ID-2 [Source:UniProtKB/Swiss-Prot;Acc:Q3ZC46]	0.0008316	0.0006073	-0.9756	-1.96646	1497	1500	762.1	1534	1544	821.6	1712	2711	851.2	1469	2353	720.9
CD46	NM_001242564; NM_001242565; NM_001242561; NM_001242562; NM_183080; NM_001242563	membrane cofactor protein isoform 5 precursor [Source:RefSeq peptide;Acc:NP_001229494]	0.001085	0.03004	-0.9852	-1.97959	40910	58990	25530	43880	49340	14190	42100	50050	15320	22600	34410	20850
SLC39A10	NM_001205880	zinc transporter ZIP10 precursor [Source:RefSeq peptide;Acc:NP_001192809]	0.000892	0.02697	-0.9859	-1.98055	7304	11850	5315	12480	12750	3311	10230	11220	4473	10260	8280	7294
HDHD3	NM_001014896	Haloacid dehalogenase-like hydrolase domain-containing protein 3 [Source:UniProtKB/Swiss-Prot;Acc:Q5E9D6]	0.0002161	0.01189	-0.9905	-1.98687	1660	1135	994.5	1571	911.3	938.1	1376	945	751.3	2654	1868	967.1
NR4A1	NM_001075911	Nuclear receptor subfamily 4 group A member 1 [Source:UniProtKB/Swiss-Prot;Acc:Q0V8F0]	0.0009698	0.02816	-0.9963	-1.99488	519.8	685.4	281	376.1	368.6	165.8	738.6	1097	318.8	471.5	669.5	273.5
HPCAL1	NM_001098964	Hippocalcin-like protein 1 [Source:UniProtKB/Swiss-Prot;Acc:P29105]	0.006108	0.001871	-0.9969	-1.99571	2054	1715	1131	1882	1569	946.5	1972	2282	855.3	2362	1563	1208
ACVR1C	NM_001192879	activin receptor type-1C precursor [Source:RefSeq peptide;Acc:NP_001179808]	0.002181	0.04296	-1.007	-2.00973	36.82	43.17	18.47	68.97	42.27	13.21	43.39	97.18	16.42	50.91	33.17	32.82
HMMR	NM_001206621	Hyaluronan mediated motility receptor [Source: UniProtKB/Swiss-Prot; Acc: A0A3Q1MJE8]	0.08054	0.006767	-1.023	-2.03214	7084	4845	4071	9614	5513	3107	6054	4541	4484	9826	3639	4440
EMILIN2	NM_001143869	EMILIN-2 precursor [Source:RefSeq peptide;Acc:NP_001137341]	0.001378	0.03373	-1.038	-2.05338	584	400.5	203.2	596.4	339.8	272.7	593	497.6	344.8	928.6	638.1	481.3
DYRK3	NM_001100298	dual specificity tyrosine-phosphorylation-regulated kinase 3 [Source:RefSeq peptide;Acc:NP_001093768]	0.003471	0.001376	-1.039	-2.0548	1548	1885	858.3	2135	1525	830	1850	1635	848.4	1847	1580	1051
PTX3	NM_001076259	pentraxin-related protein PTX3 precursor [Source:RefSeq peptide;Acc:NP_001069727]	0.001113	0.03029	-1.041	-2.05765	52.24	299.5	13.86	38.31	20.29	10.81	20.66	25.13	19.16	39.85	92.74	10.94
ID1	NM_001097568	DNA-binding protein inhibitor ID-1 [Source:RefSeq peptide;Acc:NP_001091037]	0.0004492	0.01784	-1.065	-2.09217	1257	3504	679.7	876.8	1253	421.6	1727	4591	729.4	1017	3200	489
KCNJ16	NM_001076294	inward rectifier potassium channel 16 [Source:RefSeq peptide;Acc:NP_001069762]	0.002432	0.0458	-1.068	-2.09652	13.7	27.23	2309	30.01	25.36	6006	23.76	11.73	9579	35.42	6142	12.03
SULT1B1	NM_001075823	Sulfotransferase family cytosolic 1B member 1 [Source:UniProtKB/Swiss-Prot;Acc:Q3T0Y3]	0.004708	0.001719	-1.075	-2.10672	2169	2456	1135	2206	2096	981.3	1801	1619	1063	2852	2817	1108
ID3	NM_001014950	DNA-binding protein inhibitor ID-3 [Source:UniProtKB/Swiss-Prot;Acc:Q5E981]	0.0001998	0.01157	-1.086	-2.12285	3731	3974	1919	2457	2122	2024	4490	5239	1966	4245	5279	1136
OSBPL11	NM_001193008	oxysterol-binding protein-related protein 11 [Source:RefSeq peptide;Acc:NP_001179937]	0.03221	0.004633	-1.101	-2.14503	1870	1645	1098	2646	2271	1105	2935	1758	1130	1659	1365	915.7
LBH	NM_001099152	Protein LBH [Source:UniProtKB/Swiss-Prot;Acc:A5PJU8]	0.02049	0.00389	-1.102	-2.14652	6415	4270	3111	8501	6196	2761	8348	9780	3448	5910	5772	4297
TBC1D16	NM_001206271	TBC1 domain family member 16 [Source:RefSeq peptide;Acc:NP_001193200]	7.137e-05	0.0002323	-1.107	-2.15397	2430	1782	1105	2449	1794	1129	2627	2342	1230	2273	2051	1076
FABP5	NM_174315	Fatty acid-binding protein 5 [Source: UniProtKB/Swiss-Prot; Acc: P55052]	0.002173	0.04296	-1.111	-2.15995	71150	26380	30630	119600	61130	39240	100100	51000	35040	107600	59290	79980
IL4R	NM_001075142	interleukin-4 receptor subunit alpha precursor [Source:RefSeq peptide;Acc:NP_001068610]	0.04605	0.005268	-1.122	-2.17648	1299	1379	552.7	1301	1004	647.4	1599	1758	707.5	1967	1317	915.7
CEACAM1	NM_205788	carcinoembryonic antigen-related cell adhesion molecule 1 precursor [Source:RefSeq peptide;Acc:NP_991357]	0.0001852	0.01113	-1.133	-2.19314	2063	2334	1159	3522	1954	989.7	2164	2069	896.3	2561	1701	1656
CXCL3	NM_001046513	chemokine (C-X-C motif) ligand 2 precursor [Source:RefSeq peptide;Acc:NP_001039978]	0.0007956	0.02575	-1.137	-2.19923	3128	13460	2245	7830	7180	2282	6225	4997	2057	3524	3769	2852
FAM107A	NM_001083488	MGC143103 protein [Source: UniProtKB/Swiss-Prot; Acc: A4FV31]	0.001278	0.03253	-1.143	-2.2084	1159	282.2	371	1076	289.1	384.4	958.7	434	598	1741	433	867.5
KANK4	NM_001102053	Bos taurus KN motif and ankyrin repeat domains 4 (KANK4) [Source: RefSeq peptide; Acc: NM_001102053 XM_597235]	0.0009504	0.0006445	-1.151	-2.22068	2995	2184	1563	3715	2801	1256	2666	2468	1399	2799	1952	1274
CNKSR3	NM_001192112	connector enhancer of kinase suppressor of ras 3 [Source:RefSeq peptide;Acc:NP_001179041]	0.001112	0.0007037	-1.161	-2.23612	2806	2853	1249	3213	3084	1325	3586	2832	1349	2356	2654	1428
NFKBIZ	NM_174726	NF-kappa-B inhibitor zeta [Source:UniProtKB/Swiss-Prot;Acc:Q9BE45]	0.001308	0.03285	-1.164	-2.24078	2315	7858	1838	3797	5146	938.1	3954	4082	1240	1541	2750	1164
LY6G6E	NM_001081520	lymphocyte antigen 6 complex, locus G6E precursor [Source:RefSeq peptide;Acc:NP_001074989]	0.0002548	0.013	-1.169	-2.24856	32.54	14.61	5388	26.18	8453	9609	18.6	13.4	5474	19.92	12.9	2188
SLC31A2	NM_001034556	probable low affinity copper uptake protein 2 [Source:RefSeq peptide;Acc:NP_001029728]	0.0002583	0.01301	-1.174	-2.25636	4202	2614	1894	4282	2634	1724	3300	2316	2135	7365	5101	2748
C23H6orf25	NM_001078081	protein G6b precursor [Source:RefSeq peptide;Acc:NP_001071549]	0.0003575	0.01544	-1.175	-2.25793	35.97	19.92	13.86	57.47	35.5	9609	39.26	31.84	9579	38.74	19.04	21.88
SDCBP	NM_001075483	syntenin-1 [Source:RefSeq peptide;Acc:NP_001068951]	2.79e-07	0.0003783	-1.176	-2.25949	16520	15670	7115	18330	15320	7754	19920	15980	7926	16560	15200	8873
SAT2	NM_203323	Diamine acetyltransferase 2 [Source:UniProtKB/Swiss-Prot;Acc:Q7PCJ8]	0.002294	0.04408	-1.18	-2.26577	155.9	67.74	80.06	249.7	86.22	111.7	166.3	67.02	79.37	411.7	208.2	143.3
ALPL	NM_176858	Alkaline phosphatase, tissue-nonspecific isozyme [Source:UniProtKB/Swiss-Prot;Acc:P09487]	0.0002724	0.0134	-1.184	-2.27206	4671	2402	1058	3443	1347	2526	3574	2825	2094	5317	3221	1824
SGSH	NM_001102189	N-sulphoglucosamine sulphohydrolase precursor [Source:RefSeq peptide;Acc:NP_001095659]	0.0003205	0.01463	-1.198	-2.29421	5565	2676	2574	5470	2238	2524	3857	2371	2295	9751	5150	3379
RENBP	NM_001046223	N-acylglucosamine 2-epimerase [Source: UniProtKB/Swiss-Prot; Acc: Q2KIS1]	0.0004754	0.01828	-1.23	-2.34567	2851	1756	1304	2014	1170	1320	1982	1706	1237	5173	3602	1267
NAV3	NM_001192669	neuron navigator 3 [Source:RefSeq peptide;Acc:NP_001179598]	0.002477	0.001176	-1.233	-2.35055	1780	2082	827.5	1529	1687	575.3	1504	1912	833.4	1938	1879	629
SLC9A3R2	NM_001077065	Na(+)/H(+) exchange regulatory cofactor NHE-RF2 [Source:RefSeq peptide;Acc:NP_001070533]	0.04269	0.005004	-1.236	-2.35545	4892	3220	1838	2259	1662	1503	4348	4137	1753	3800	3264	1405
ECM1	NM_001099706	extracellular matrix protein 1 precursor [Source:RefSeq peptide;Acc:NP_001093176]	0.0003579	0.01544	-1.247	-2.37347	3110	3450	2350	4066	2475	1055	3064	3685	1114	5018	2587	1916
CH25H	NM_001075243	cholesterol 25-hydroxylase [Source:RefSeq peptide;Acc:NP_001068711]	0.0009181	0.02727	-1.254	-2.38502	2124	1166	1412	2506	1018	855.2	2168	1216	968.8	1814	1165	377.4
BHLHE40	NM_001024929	Class E basic helix-loop-helix protein 40 [Source:UniProtKB/Swiss-Prot;Acc:Q5EA15]	0.003242	0.001376	-1.256	-2.38833	1083	891.9	484.2	942.5	612	445.6	976.2	928.3	489.9	1496	887.5	450.7
SYTL2	NM_001102278	synaptotagmin-like protein 2 [Source:RefSeq peptide;Acc:NP_001095748]	0.03855	0.004753	-1.281	-2.43007	1798	1771	715.1	2603	2264	678.6	2350	2361	914.1	2051	1773	1306
TM4SF18	NM_001034287; NM_001184724	Transmembrane 4 L6 family member 18 [Source:UniProtKB/Swiss-Prot;Acc:Q3T110]	0.005616	0.001829	-1.284	-2.43513	1198	1986	822.9	2037	2117	649.8	1966	1768	734.8	1687	1535	611.5
SPRY1	NM_001099366	protein sprouty homolog 1 [Source:RefSeq peptide;Acc:NP_001092836]	0.03745	0.004753	-1.287	-2.4402	1945	2348	812.9	2626	2330	827.6	2944	1915	912.7	1420	1468	1101
LY6G6C	NM_001077856	Lymphocyte antigen 6 complex locus protein G6c [Source:UniProtKB/Swiss-Prot;Acc:A0JNL5]	0.0003437	0.01525	-1.298	-2.45888	42.82	15.94	2309	26.82	16.91	8408	20.66	5027	5474	13.28	4299	4376
SNN	NM_001113722	Stannin [Source:UniProtKB/Swiss-Prot;Acc:Q17Q87]	0.005627	0.001829	-1.304	-2.46913	2779	1776	1169	1769	1469	1097	2661	1913	1097	3361	3224	913.5
GPR158	NM_001206442	Probable G-protein coupled receptor 158 [Source:UniProtKB/Swiss-Prot;Acc:E1BBQ2]	0.002207	0.04339	-1.316	-2.48975	110.5	98.95	56.96	91.95	89.61	21.62	79.55	130.7	61.58	174.9	63.87	20.79
HCRTR1	NM_001048182	Orexin receptor type 1 [Source:UniProtKB/Swiss-Prot;Acc:Q0GBZ5]	0.001024	0.02858	-1.322	-2.50012	484.7	379.2	252.5	277.1	270.5	161	290.3	422.2	138.2	638.6	325.5	101.7
CHRM4	NM_001103243	muscarinic acetylcholine receptor M4 [Source:RefSeq peptide;Acc:NP_001096713]	0.0002383	0.01264	-1.335	-2.52275	184.1	411.7	121.6	363.3	334.8	92.49	434.9	1159	99.89	241.3	367.3	148.8
CFB	NM_001040526	Complement factor B Complement factor B Ba fragment Complement factor B Bb fragment [Source:UniProtKB/Swiss-Prot;Acc:P81187]	0.0002046	0.01157	-1.34	-2.53151	2036	3951	1020	3450	637.4	831.2	3402	1421	837.5	1614	1001	1450
GPR77	NM_001077947	C5a anaphylatoxin chemotactic receptor C5L2 [Source:RefSeq peptide;Acc:NP_001071415]	0.0002061	0.01158	-1.34	-2.53151	640.6	424.4	210.1	864	319.5	171.8	672.5	343.5	281.9	680.7	277.6	447.4
RAMP3	NM_001083505	receptor activity-modifying protein 3 precursor [Source:RefSeq peptide;Acc:NP_001076974]	0.0007644	0.0252	-1.34	-2.53151	3183	4790	685.1	3754	2413	1709	5137	3358	1284	2535	2809	2084
EPAS1	NM_174725	endothelial PAS domain-containing protein 1 [Source:RefSeq peptide;Acc:NP_777150]	0.001046	0.02912	-1.346	-2.54206	4901	2615	1129	7197	1819	2389	6884	3549	2002	5975	2145	4292
FAM71F1	NM_001046457	Protein FAM71F1 [Source:UniProtKB/Swiss-Prot;Acc:Q2KIP3]	0.03586	0.004753	-1.353	-2.55443	179.8	117.5	78.52	191.6	118.3	50.45	124	107.2	45.16	164.9	67.56	61.26
CSF1	NM_174026	macrophage colony-stimulating factor 1 precursor [Source:RefSeq peptide;Acc:NP_776451]	0.007114	0.001987	-1.359	-2.56507	4729	6281	2716	6227	3484	1684	5257	4802	1773	6626	3988	2744
NT5E	NM_174129	5-nucleotidase precursor [Source:RefSeq peptide;Acc:NP_776554]	0.05471	0.005653	-1.362	-2.57041	445.3	674.1	190.1	551.7	573.1	133.3	655	809.3	180.6	439.4	764	287.7
FBP1	NM_001034447	Fructose-1,6-bisphosphatase 1 [Source:UniProtKB/Swiss-Prot;Acc:Q3SZB7]	0.001002	0.02858	-1.383	-2.6081	306.6	63.09	38.49	146.2	64.25	84.08	195.2	43.56	93.05	112.9	57.12	56.89
OSTN	NM_001098935	osteocrin precursor [Source:RefSeq peptide;Acc:NP_001092405]	0.0008565	0.02649	-1.415	-2.6666	59.09	116.9	38.49	137.9	142	24.02	180.8	113.9	34.21	71.94	94.58	48.13
ARNT2	NM_001206705	Uncharacterized protein [Source: UniProtKB; Acc: F1MYL2]	0.03838	0.004753	-1.438	-2.70945	168.7	226.5	77.75	335.9	241.8	111.7	297.5	243	101.3	338.7	239.5	109.4
LOC510193	NM_001100333	apolipoprotein L, 3-like [Source:RefSeq peptide;Acc:NP_001093803]	0.002004	0.04101	-1.438	-2.70945	7605	10270	2598	18590	13530	4688	16410	9398	3469	7785	6413	7848
FCGR2	NM_174539	Low affinity immunoglobulin gamma Fc region receptor II [Source:UniProtKB/Swiss-Prot;Acc:Q28110]	0.0001269	0.008979	-1.453	-2.73777	151.6	150.1	87.75	236.3	206.3	67.26	319.2	197.7	65.68	130.6	108.1	61.26
NTN1	NM_001192566	netrin-1 precursor [Source:RefSeq peptide;Acc:NP_001179495]	0.0001199	0.008734	-1.462	-2.7549	289.5	163.4	85.44	114.9	76.08	74.47	237.6	281.5	79.37	221.4	208.8	50.32
SOD2	NM_201527	Superoxide dismutase [Mn], mitochondrial [Source:UniProtKB/Swiss-Prot;Acc:P41976]	0.05237	0.005624	-1.463	-2.75681	7374	31130	3066	14670	9189	3458	9518	10110	3053	5914	14730	4062
SPRY4	NM_001081512	Protein sprouty homolog 4 [Source:UniProtKB/Swiss-Prot;Acc:A2VDU1]	0.05469	0.005653	-1.471	-2.77214	629.4	1333	381	882.5	946.8	296.7	1074	1791	309.3	657.4	772	164.1
GMPR	NM_001075977	GMP reductase 1 [Source:RefSeq peptide;Acc:NP_001069445]	0.03487	0.004753	-1.516	-2.85997	155.9	115.6	39.26	176.2	67.63	36.03	164.3	72.05	42.42	105.1	51.59	68.92
COL15A1	NM_001191285	collagen alpha-1(XV) chain precursor [Source:RefSeq peptide;Acc:NP_001178214]	0.0007584	0.02509	-1.545	-2.91804	3082	5368	1704	7028	5080	1312	10060	13150	2797	6551	5365	3338
PCDH12	NM_001098111	protocadherin-12 precursor [Source:RefSeq peptide;Acc:NP_001091580]	0.007054	0.001987	-1.593	-3.01676	1601	1855	776.7	2580	1591	458.8	2059	2165	593.9	2147	1084	934.3
STOML3	NM_001080909	Stomatin-like [Source: UniProtKB/Swiss-Prot; Acc: 3Q58DI8]	0.07491	0.006759	-1.614	-3.06099	7707	3985	0.7698	30.01	3381	0	16.53	20.11	2737	34.31	6756	0
ITGA10	NM_001205590	integrin alpha-10 precursor [Source:RefSeq peptide;Acc:NP_001192519]	0.04247	0.005004	-1.628	-3.09084	1304	1330	854.4	2080	1434	348.3	1402	1245	379	1714	669.5	501
RGS16	NM_174450	Regulator of G-protein signaling 16 [Source:UniProtKB/Swiss-Prot;Acc:O46471]	9.74e-05	0.007642	-1.648	-3.13399	108.8	269.6	46.19	181.4	131.9	27.63	232.4	331.8	38.32	109.6	135.7	63.45
IL21R	NM_001193179	interleukin-21 receptor precursor [Source:RefSeq peptide;Acc:NP_001180108]	0.08029	0.006767	-1.656	-3.15142	544.7	649.5	182.4	850.6	371.9	201.8	906	752.3	179.3	909.8	781.8	431
SLAMF8	NM_001205794	SLAM family member 8 precursor [Source:RefSeq peptide;Acc:NP_001192723]	0.002569	0.04764	-1.83	-3.55537	418.8	413.7	48.5	437.4	519	242.6	638.4	542.9	72.53	148.3	132	76.58
EHD3	NM_001098004	EH domain-containing protein 3 [Source:RefSeq peptide;Acc:NP_001091473]	2.808e-05	0.0002323	-1.852	-3.61	3245	1592	1052	5135	1735	1131	3787	1967	1199	4604	1906	1261
RUNDC3B	NM_001076874_2; NM_001076874	RUN domain-containing protein 3B [Source:UniProtKB/Swiss-Prot;Acc:Q08E29]	0.009876	0.002468	-1.876	-3.67056	63.37	18.6	8468	68.33	35.5	6006	74.38	55.29	8.21	34.31	39.31	15.32
SLC6A4	NM_174609	sodium-dependent serotonin transporter [Source:RefSeq peptide;Acc:NP_777034]	0.01221	0.002759	-1.88	-3.68075	58.23	13.95	6928	86.21	21.98	7207	39.26	21.78	9579	63.09	18.43	16.41
LDOC1	NM_001081544	Protein LDOC1 [Source: UniProtKB; Acc: Q17QF6]	0.0002221	0.0003515	-1.886	-3.69609	10790	6976	3713	15620	7853	3326	17600	10390	3485	9889	5816	4085
OXTR	NM_174134	Oxytocin receptor [Source:UniProtKB/Swiss-Prot;Acc:P56449]	0.09323	0.007466	-1.903	-3.7399	32.54	83.01	13.09	65.13	86.22	3603	64.05	139.1	6842	99.61	88.44	17.5
SELE	NM_174181	E-selectin [Source:UniProtKB/Swiss-Prot;Acc:P98107]	0.002144	0.04285	-1.91	-3.75809	8251	46260	6667	18780	21550	1779	18350	22430	2493	4168	10430	2297
C2CD4B	NM_001046307	C2 calcium-dependent domain-containing protein 4A [Source:UniProtKB/Swiss-Prot;Acc:Q2KJ18]	0.05478	0.005653	-1.933	-3.81848	77.07	183.3	23.86	58.75	49.03	15.61	166.3	271.4	13.68	58.66	106.3	12.03
SECTM1	NM_001102326; NM_001083787	secreted and transmembrane 1 precursor [Source:RefSeq peptide;Acc:NP_001095796]; secreted and transmembrane 1 precursor [Source:RefSeq peptide;Acc:NP_001077256]	0.0008763	0.02697	-1.933	-3.81848	405.1	105.6	56.19	339.1	71.01	121.3	180.8	62	135.5	948.5	199	154.3
GRO1	NM_175700	Growth-regulated protein homolog beta [Source:UniProtKB/Swiss-Prot;Acc:O46677]	0.0002317	0.01243	-1.945	-3.85038	916.3	8483	414.1	2556	2681	317.1	2008	2287	336.6	599.9	1725	489
IL1A	NM_174092	Interleukin-1 alpha [Source:UniProtKB/Swiss-Prot;Acc:P08831]	0.001323	0.03306	-1.945	-3.85038	549.8	3014	183.2	1608	1446	324.3	1230	889.7	202.5	220.3	569.3	206.8
CRYAB	NM_174290	Alpha-crystallin B chain [Source:UniProtKB/Swiss-Prot;Acc:P02510]	0.0003985	0.0004126	-1.948	-3.85839	982.3	642.9	304.1	1115	679.7	182.6	1031	1029	218.9	658.6	552.1	250.5
RND1	NM_001046016	Rho-related GTP-binding protein Rho6 [Source:UniProtKB/Swiss-Prot;Acc:Q2HJ68]	0.03577	0.004753	-1.972	-3.92312	2371	4704	859.8	3245	2284	708.7	4323	3286	751.3	1214	1801	506.5
CD274	NM_001163412	programmed cell death 1 ligand 1 precursor [Source:RefSeq peptide;Acc:NP_001156884]	0.0001706	0.01072	-2.034	-4.09539	362.2	2006	167	598.3	924.8	85.28	652.9	754	80.74	169.3	386.9	72.2
HCAR1	NM_001145234	hydroxycarboxylic acid receptor 1 [Source:RefSeq peptide;Acc:NP_001138706]	2.7e-05	0.004458	-2.039	-4.10961	341.7	685.4	110.8	826.3	449.7	84.08	606.4	449	127.3	575.5	361.8	223.2
CXCL2	NM_001048165; NM_174299	Growth-regulated protein homolog gamma [Source:UniProtKB/Swiss-Prot;Acc:O46675]	0.0001214	0.008734	-2.074	-4.21052	368.2	4069	174	1057	1156	123.7	813	968.5	104	274.5	761.6	167.4
RBM20	NM_001192613	probable RNA-binding protein 20 [Source:RefSeq peptide;Acc:NP_001179542]	1.88e-07	0.0003515	-2.076	-4.21637	205.5	193.9	58.5	210.1	148.8	48.04	242.8	224.5	53.37	330.9	249.4	45.95
IGFBP5	NM_001105327	Insulin-like growth factor-binding protein 5 [Source:UniProtKB/Swiss-Prot;Acc:Q05717]	0.0002102	0.01174	-2.118	-4.34092	652.6	592.4	167	693.5	390.5	180.2	1847	998.6	162.8	375.2	339	282.2
FABP4	NM_174314	fatty acid-binding protein, adipocyte [Source:RefSeq peptide;Acc:NP_776739]	0.0001705	0.01072	-2.129	-4.37414	6586	1168	1137	8307	2686	1063	5520	2585	1337	11700	3419	3787
FNDC4	NM_001102324	fibronectin type III domain-containing protein 4 precursor [Source:RefSeq peptide;Acc:NP_001095794]	1.48e-06	0.0008441	-2.162	-4.47535	230.4	218.5	76.98	411.9	326.3	46.84	338.8	450.7	45.16	302.2	262.3	87.52
ZBTB32	NM_001191224	zinc finger and BTB domain-containing protein 32 [Source:RefSeq peptide;Acc:NP_001178153]	0.003995	0.001517	-2.237	-4.71416	106.2	79.69	23.09	157.7	76.08	20.42	147.7	87.13	8.21	74.16	68.79	20.79
FCGR1A	NM_174538	high affinity immunoglobulin gamma Fc receptor I precursor [Source:RefSeq peptide;Acc:NP_776963]	0.002936	0.001327	-2.283	-4.86689	613.2	1410	206.3	905.5	999.2	105.7	611.6	866.3	91.68	454.9	562	96.27
GPX3	NM_174077	Glutathione peroxidase 3 [Source: UniProtKB/Swiss-Prot; Acc: P37141]	7.71e-06	0.002031	-2.335	-5.04551	19950	5808	2539	23780	5405	3928	16170	6674	3810	30550	8242	7668
HLX	NM_001101097	H2.0-like homeobox protein [Source:UniProtKB/Swiss-Prot;Acc:A7MB54]	0.0008054	0.02575	-2.426	-5.37401	154.1	100.3	6928	254.2	106.5	27.63	457.6	296.6	30.11	181.5	240.1	100.6
IL1RL1	NM_001206302	Bos taurus interleukin 1 receptor like 1 (IL1RL1), mRNA [Source: RefSeq peptide; Acc: NM_001206302 XM_871776]	0.0004636	0.01809	-2.497	-5.6451	112.2	399.8	55.42	437.4	211.3	15.61	250	202.7	13.68	65.3	122.8	35.01
MYLK	NM_176636_2; NM_176636	Bos taurus myosin light chain kinase (MYLK), mRNA [Source: RefSeq peptide; Acc:NM_176636 XM_590786]	0.001511	0.0008441	-2.507	-5.68437	627.7	505.4	120.9	1526	706.7	165.8	907	692	149.2	1011	438.5	253.8
MRAP2	NM_001099393	melanocortin-2 receptor accessory protein 2 [Source:RefSeq peptide;Acc:NP_001092863]	0.0005317	0.0004589	-2.532	-5.78373	168.7	167.4	30.79	392.7	245.1	38.44	285.1	236.3	38.32	264.5	205.7	54.7
SEMA6D	NM_001191133	semaphorin-6D precursor [Source:RefSeq peptide;Acc:NP_001178062]	0.02694	0.004458	-2.594	-6.0377	170.4	100.9	14.63	231.8	115	7207	238.6	157.5	30.11	208.1	93.35	57.98
RCAN1	NM_001034679	Calcipressin-1 [Source:UniProtKB/Swiss-Prot;Acc:Q3ZBP4]	0.0001303	0.0003092	-3.097	-8.55638	12610	12790	1398	16260	9331	1360	18630	10050	1412	7034	7457	2189
KCNJ15	NM_001099018	ATP-sensitive inward rectifier potassium channel 15 [Source:RefSeq peptide;Acc:NP_001092488]	7.341e-05	0.0002323	-3.234	-9.40873	197.8	220.5	26.17	527.5	184.3	31.23	367.8	214.5	23.26	318.8	210	36.1
