# Supplementary material for: RNA-Seq Analyses Reveal That Endothelial Activation and Fibrosis Are Induced Early and Progressively by Besnoitia besnoiti Host Cell Invasion and Proliferation
Source: Front Cell Infect Microbiol. 2020 May 15;10:218. doi: 10.3389/fcimb.2020.00218 (PMC7242738; doi:10.3389/fcimb.2020.00218)
Supplement: Supplementary Table 6 — Results from the Gene Ontology (GO) analysis in the category for biological process complete (bp complete) at 32 hpi vs. C- comparison. [file Table_6.XLSX]

## Sheet: 32 hpi vs C- GO bp complet
GO biological process complete	Nº of genes in the pathway Bos taurus - REFLIST (21987)	Nº of hits among DEGs in the comparison 32 hpi vs C-	Expected hits	Hits (over/under)	32 hpi vs C- (fold Enrichment)	raw P-value	FDR
positive regulation of protein deubiquitination (GO:1903003)	6	3	.12	+	25.69	5.33E-04	3.41E-02
regulation of atrial cardiac muscle cell membrane depolarization (GO:0060371)	7	3	.14	+	22.02	7.51E-04	4.46E-02
interleukin-1 beta secretion (GO:0050702)	10	4	.19	+	20.55	1.13E-04	9.78E-03
thrombin-activated receptor signaling pathway (GO:0070493)	11	4	.21	+	18.68	1.51E-04	1.27E-02
interleukin-1 secretion (GO:0050701)	12	4	.23	+	17.12	1.99E-04	1.58E-02
interleukin-1 beta production (GO:0032611)	15	4	.29	+	13.70	4.05E-04	2.79E-02
interleukin-1 production (GO:0032612)	16	4	.31	+	12.84	4.98E-04	3.25E-02
toll-like receptor 4 signaling pathway (GO:0034142)	17	4	.33	+	12.09	6.06E-04	3.74E-02
regulation of interleukin-8 secretion (GO:2000482)	19	4	.37	+	10.82	8.70E-04	5.00E-02
regulation of execution phase of apoptosis (GO:1900117)	19	4	.37	+	10.82	8.70E-04	4.98E-02
regulation of platelet activation (GO:0010543)	29	6	.56	+	10.63	4.75E-05	4.80E-03
regulation of nitric oxide biosynthetic process (GO:0045428)	30	6	.58	+	10.27	5.61E-05	5.54E-03
positive regulation of Rho protein signal transduction (GO:0035025)	27	5	.53	+	9.51	3.26E-04	2.34E-02
positive regulation of reactive oxygen species metabolic process (GO:2000379)	52	9	1.01	+	8.89	2.23E-06	3.72E-04
cellular response to cAMP (GO:0071320)	30	5	.58	+	8.56	5.02E-04	3.25E-02
negative regulation of osteoblast differentiation (GO:0045668)	37	6	.72	+	8.33	1.57E-04	1.30E-02
negative regulation of ERK1 and ERK2 cascade (GO:0070373)	52	8	1.01	+	7.90	1.78E-05	2.13E-03
regulation of cell migration involved in sprouting angiogenesis (GO:0090049)	33	5	.64	+	7.78	7.41E-04	4.45E-02
lipopolysaccharide-mediated signaling pathway (GO:0031663)	33	5	.64	+	7.78	7.41E-04	4.44E-02
positive regulation of fibroblast proliferation (GO:0048146)	40	6	.78	+	7.71	2.30E-04	1.76E-02
regulation of reactive oxygen species biosynthetic process (GO:1903426)	40	6	.78	+	7.71	2.30E-04	1.75E-02
negative regulation of cytokine secretion (GO:0050710)	41	6	.80	+	7.52	2.59E-04	1.96E-02
biomineral tissue development (GO:0031214)	55	8	1.07	+	7.47	2.56E-05	2.85E-03
positive regulation of Ras protein signal transduction (GO:0046579)	42	6	.82	+	7.34	2.91E-04	2.13E-02
positive regulation of small GTPase mediated signal transduction (GO:0051057)	47	6	.91	+	6.56	5.03E-04	3.25E-02
cellular response to amino acid stimulus (GO:0071230)	48	6	.93	+	6.42	5.57E-04	3.51E-02
regulation of coagulation (GO:0050818)	74	9	1.44	+	6.25	2.93E-05	3.18E-03
regulation of fibroblast proliferation (GO:0048145)	59	7	1.15	+	6.09	2.60E-04	1.96E-02
regulation of hemostasis (GO:1900046)	69	8	1.34	+	5.96	1.10E-04	9.67E-03
regulation of blood coagulation (GO:0030193)	69	8	1.34	+	5.96	1.10E-04	9.61E-03
response to amino acid (GO:0043200)	61	7	1.19	+	5.90	3.13E-04	2.27E-02
regulation of osteoblast differentiation (GO:0045667)	88	10	1.71	+	5.84	1.82E-05	2.16E-03
negative regulation of ossification (GO:0030279)	62	7	1.21	+	5.80	3.43E-04	2.45E-02
tissue remodeling (GO:0048771)	82	9	1.60	+	5.64	6.10E-05	5.99E-03
positive regulation of inflammatory response (GO:0050729)	77	8	1.50	+	5.34	2.21E-04	1.71E-02
regulation of reactive oxygen species metabolic process (GO:2000377)	107	11	2.08	+	5.28	1.66E-05	2.02E-03
regulation of smooth muscle cell proliferation (GO:0048660)	70	7	1.36	+	5.14	6.71E-04	4.09E-02
integrin-mediated signaling pathway (GO:0007229)	72	7	1.40	+	4.99	7.83E-04	4.59E-02
negative regulation of MAPK cascade (GO:0043409)	124	12	2.41	+	4.97	1.21E-05	1.58E-03
positive regulation of angiogenesis (GO:0045766)	129	12	2.51	+	4.78	1.75E-05	2.11E-03
cellular response to metal ion (GO:0071248)	98	9	1.91	+	4.72	2.14E-04	1.68E-02
regulation of cytokine secretion (GO:0050707)	131	12	2.55	+	4.71	2.01E-05	2.29E-03
regulation of interleukin-6 production (GO:0032675)	92	8	1.79	+	4.47	6.66E-04	4.08E-02
response to metal ion (GO:0010038)	162	14	3.15	+	4.44	7.72E-06	1.05E-03
extracellular matrix organization (GO:0030198)	162	14	3.15	+	4.44	7.72E-06	1.04E-03
positive regulation of vasculature development (GO:1904018)	140	12	2.73	+	4.40	3.69E-05	3.89E-03
regulation of ossification (GO:0030278)	153	13	2.98	+	4.36	1.92E-05	2.24E-03
circadian rhythm (GO:0007623)	96	8	1.87	+	4.28	8.63E-04	4.98E-02
cellular response to inorganic substance (GO:0071241)	109	9	2.12	+	4.24	4.43E-04	3.01E-02
positive regulation of immune effector process (GO:0002699)	137	11	2.67	+	4.12	1.33E-04	1.13E-02
negative regulation of protein phosphorylation (GO:0001933)	352	28	6.85	+	4.09	1.31E-09	6.19E-07
negative regulation of cytokine production (GO:0001818)	177	14	3.45	+	4.06	1.96E-05	2.25E-03
cellular response to acid chemical (GO:0071229)	114	9	2.22	+	4.06	6.00E-04	3.72E-02
positive regulation of cell migration (GO:0030335)	349	27	6.79	+	3.97	4.54E-09	1.64E-06
cytokine production (GO:0001816)	117	9	2.28	+	3.95	7.14E-04	4.33E-02
regulation of ERK1 and ERK2 cascade (GO:0070372)	209	16	4.07	+	3.93	7.42E-06	1.02E-03
negative regulation of phosphorylation (GO:0042326)	381	29	7.42	+	3.91	1.70E-09	6.85E-07
protein localization to plasma membrane (GO:0072659)	133	10	2.59	+	3.86	4.34E-04	2.96E-02
regulation of body fluid levels (GO:0050878)	254	19	4.94	+	3.84	1.44E-06	2.49E-04
positive regulation of cell motility (GO:2000147)	362	27	7.05	+	3.83	9.35E-09	3.07E-06
response to inorganic substance (GO:0010035)	243	18	4.73	+	3.81	3.10E-06	4.82E-04
positive regulation of cellular component movement (GO:0051272)	368	27	7.16	+	3.77	1.29E-08	3.80E-06
negative regulation of response to external stimulus (GO:0032102)	219	16	4.26	+	3.75	1.28E-05	1.66E-03
extracellular structure organization (GO:0043062)	192	14	3.74	+	3.75	4.51E-05	4.62E-03
inflammatory response (GO:0006954)	307	22	5.98	+	3.68	4.25E-07	8.83E-05
regulation of angiogenesis (GO:0045765)	227	16	4.42	+	3.62	1.94E-05	2.25E-03
regulation of organ morphogenesis (GO:2000027)	143	10	2.78	+	3.59	7.37E-04	4.45E-02
positive regulation of locomotion (GO:0040017)	387	27	7.53	+	3.58	3.43E-08	9.51E-06
response to wounding (GO:0009611)	259	18	5.04	+	3.57	7.10E-06	9.84E-04
regulation of inflammatory response (GO:0050727)	217	15	4.22	+	3.55	4.33E-05	4.50E-03
regulation of vasculature development (GO:1901342)	247	17	4.81	+	3.54	1.43E-05	1.79E-03
negative regulation of protein kinase activity (GO:0006469)	219	15	4.26	+	3.52	4.78E-05	4.79E-03
rhythmic process (GO:0048511)	146	10	2.84	+	3.52	8.56E-04	4.96E-02
response to acid chemical (GO:0001101)	161	11	3.13	+	3.51	4.89E-04	3.23E-02
positive regulation of defense response (GO:0031349)	205	14	3.99	+	3.51	8.74E-05	7.87E-03
receptor-mediated endocytosis (GO:0006898)	163	11	3.17	+	3.47	5.38E-04	3.43E-02
positive regulation of response to external stimulus (GO:0032103)	208	14	4.05	+	3.46	1.01E-04	8.92E-03
negative regulation of phosphorus metabolic process (GO:0010563)	468	31	9.11	+	3.40	1.01E-08	3.25E-06
negative regulation of phosphate metabolic process (GO:0045936)	468	31	9.11	+	3.40	1.01E-08	3.18E-06
negative regulation of cell migration (GO:0030336)	197	13	3.83	+	3.39	2.13E-04	1.68E-02
regulation of cell migration (GO:0030334)	612	40	11.91	+	3.36	9.62E-11	6.80E-08
wound healing (GO:0042060)	216	14	4.20	+	3.33	1.47E-04	1.23E-02
regulation of Ras protein signal transduction (GO:0046578)	201	13	3.91	+	3.32	2.56E-04	1.94E-02
negative regulation of kinase activity (GO:0033673)	233	15	4.54	+	3.31	9.21E-05	8.24E-03
immune response-regulating signaling pathway (GO:0002764)	171	11	3.33	+	3.30	7.82E-04	4.61E-02
negative regulation of cellular component movement (GO:0051271)	219	14	4.26	+	3.28	1.68E-04	1.35E-02
negative regulation of cell motility (GO:2000146)	206	13	4.01	+	3.24	3.20E-04	2.31E-02
vasculature development (GO:0001944)	398	25	7.75	+	3.23	7.04E-07	1.29E-04
regulation of response to external stimulus (GO:0032101)	528	33	10.28	+	3.21	1.27E-08	3.81E-06
regulation of cell motility (GO:2000145)	642	40	12.50	+	3.20	3.65E-10	2.06E-07
regulation of locomotion (GO:0040012)	700	43	13.63	+	3.16	1.16E-10	7.81E-08
cardiovascular system development (GO:0072358)	407	25	7.92	+	3.16	1.03E-06	1.85E-04
blood vessel development (GO:0001568)	378	23	7.36	+	3.13	3.25E-06	4.99E-04
negative regulation of protein modification process (GO:0031400)	494	30	9.62	+	3.12	1.07E-07	2.75E-05
cell-cell adhesion (GO:0098609)	314	19	6.11	+	3.11	2.49E-05	2.79E-03
positive regulation of immune response (GO:0050778)	365	22	7.11	+	3.10	6.12E-06	8.65E-04
blood vessel morphogenesis (GO:0048514)	299	18	5.82	+	3.09	4.32E-05	4.52E-03
kidney development (GO:0001822)	200	12	3.89	+	3.08	8.18E-04	4.76E-02
renal system development (GO:0072001)	219	13	4.26	+	3.05	5.54E-04	3.51E-02
negative regulation of transferase activity (GO:0051348)	253	15	4.92	+	3.05	2.16E-04	1.69E-02
regulation of cellular component movement (GO:0051270)	696	41	13.55	+	3.03	1.04E-09	5.08E-07
negative regulation of signal transduction (GO:0009968)	931	54	18.12	+	2.98	3.21E-12	5.67E-09
negative regulation of intracellular signal transduction (GO:1902532)	434	25	8.45	+	2.96	3.06E-06	4.80E-04
regulation of small GTPase mediated signal transduction (GO:0051056)	227	13	4.42	+	2.94	7.59E-04	4.49E-02
negative regulation of locomotion (GO:0040013)	228	13	4.44	+	2.93	7.89E-04	4.61E-02
import into cell (GO:0098657)	423	24	8.23	+	2.91	6.14E-06	8.59E-04
regulation of MAPK cascade (GO:0043408)	549	31	10.69	+	2.90	2.97E-07	6.57E-05
negative regulation of response to stimulus (GO:0048585)	1178	66	22.93	+	2.88	4.14E-14	2.93E-10
negative regulation of cell communication (GO:0010648)	987	55	19.21	+	2.86	8.66E-12	1.11E-08
protein complex oligomerization (GO:0051259)	359	20	6.99	+	2.86	4.63E-05	4.71E-03
negative regulation of signaling (GO:0023057)	990	55	19.27	+	2.85	9.68E-12	1.05E-08
regulation of defense response (GO:0031347)	415	23	8.08	+	2.85	1.37E-05	1.73E-03
positive regulation of cell death (GO:0010942)	417	23	8.12	+	2.83	1.47E-05	1.82E-03
positive regulation of intracellular signal transduction (GO:1902533)	691	38	13.45	+	2.83	2.51E-08	7.23E-06
positive regulation of immune system process (GO:0002684)	620	34	12.07	+	2.82	1.50E-07	3.59E-05
cell adhesion (GO:0007155)	589	32	11.47	+	2.79	4.28E-07	8.77E-05
biological adhesion (GO:0022610)	593	32	11.54	+	2.77	4.93E-07	9.81E-05
regulation of immune response (GO:0050776)	521	28	10.14	+	2.76	2.79E-06	4.48E-04
regulation of protein secretion (GO:0050708)	280	15	5.45	+	2.75	5.94E-04	3.70E-02
regulation of protein serine/threonine kinase activity (GO:0071900)	356	19	6.93	+	2.74	1.22E-04	1.04E-02
cellular response to oxygen-containing compound (GO:1901701)	573	30	11.15	+	2.69	2.03E-06	3.41E-04
regulation of protein kinase activity (GO:0045859)	617	32	12.01	+	2.66	1.11E-06	1.97E-04
regulation of kinase activity (GO:0043549)	668	34	13.00	+	2.61	7.64E-07	1.38E-04
regulation of cell activation (GO:0050865)	394	20	7.67	+	2.61	1.54E-04	1.28E-02
negative regulation of cell proliferation (GO:0008285)	473	24	9.21	+	2.61	3.48E-05	3.70E-03
cellular metal ion homeostasis (GO:0006875)	359	18	6.99	+	2.58	3.74E-04	2.62E-02
regulation of phosphorylation (GO:0042325)	1237	62	24.08	+	2.57	3.10E-11	2.92E-08
response to oxygen-containing compound (GO:1901700)	859	43	16.72	+	2.57	5.77E-08	1.57E-05
regulation of cell proliferation (GO:0042127)	1200	60	23.36	+	2.57	7.34E-11	5.77E-08
regulation of cytokine production (GO:0001817)	481	24	9.36	+	2.56	4.48E-05	4.62E-03
circulatory system development (GO:0072359)	643	32	12.52	+	2.56	2.56E-06	4.21E-04
regulation of phosphate metabolic process (GO:0019220)	1415	70	27.54	+	2.54	1.98E-12	4.67E-09
regulation of protein phosphorylation (GO:0001932)	1154	57	22.46	+	2.54	3.34E-10	1.97E-07
regulation of phosphorus metabolic process (GO:0051174)	1420	70	27.64	+	2.53	2.28E-12	4.61E-09
positive regulation of multicellular organismal process (GO:0051240)	1187	58	23.11	+	2.51	3.19E-10	1.96E-07
negative regulation of multicellular organismal process (GO:0051241)	840	41	16.35	+	2.51	1.84E-07	4.26E-05
endocytosis (GO:0006897)	370	18	7.20	+	2.50	5.25E-04	3.37E-02
tube development (GO:0035295)	659	32	12.83	+	2.49	5.49E-06	7.92E-04
metal ion homeostasis (GO:0055065)	413	20	8.04	+	2.49	2.77E-04	2.06E-02
positive regulation of cell proliferation (GO:0008284)	642	31	12.50	+	2.48	8.46E-06	1.13E-03
positive regulation of signal transduction (GO:0009967)	1101	53	21.43	+	2.47	3.25E-09	1.24E-06
positive regulation of developmental process (GO:0051094)	980	47	19.08	+	2.46	3.11E-08	8.80E-06
positive regulation of programmed cell death (GO:0043068)	397	19	7.73	+	2.46	4.49E-04	3.04E-02
carbohydrate metabolic process (GO:0005975)	377	18	7.34	+	2.45	6.46E-04	3.97E-02
positive regulation of cell communication (GO:0010647)	1194	57	23.24	+	2.45	1.44E-09	6.35E-07
tube morphogenesis (GO:0035239)	503	24	9.79	+	2.45	1.21E-04	1.04E-02
positive regulation of signaling (GO:0023056)	1200	57	23.36	+	2.44	1.58E-09	6.57E-07
positive regulation of response to stimulus (GO:0048584)	1520	72	29.59	+	2.43	6.50E-12	9.19E-09
regulation of intracellular signal transduction (GO:1902531)	1363	63	26.53	+	2.37	6.15E-10	3.22E-07
enzyme linked receptor protein signaling pathway (GO:0007167)	484	22	9.42	+	2.34	3.75E-04	2.61E-02
regulation of transferase activity (GO:0051338)	749	34	14.58	+	2.33	1.18E-05	1.56E-03
regulation of anatomical structure morphogenesis (GO:0022603)	758	34	14.76	+	2.30	1.35E-05	1.72E-03
cell surface receptor signaling pathway (GO:0007166)	1524	68	29.67	+	2.29	4.04E-10	2.20E-07
regulation of protein modification process (GO:0031399)	1482	66	28.85	+	2.29	8.53E-10	4.31E-07
chemical homeostasis (GO:0048878)	765	34	14.89	+	2.28	1.52E-05	1.87E-03
cell migration (GO:0016477)	610	27	11.87	+	2.27	1.59E-04	1.30E-02
negative regulation of cellular protein metabolic process (GO:0032269)	906	40	17.64	+	2.27	2.61E-06	4.25E-04
regulation of secretion (GO:0051046)	505	22	9.83	+	2.24	5.93E-04	3.71E-02
regulation of localization (GO:0032879)	1975	86	38.45	+	2.24	3.92E-12	6.16E-09
ion homeostasis (GO:0050801)	553	24	10.76	+	2.23	4.94E-04	3.25E-02
localization of cell (GO:0051674)	692	30	13.47	+	2.23	7.44E-05	7.06E-03
cell motility (GO:0048870)	692	30	13.47	+	2.23	7.44E-05	7.01E-03
regulation of immune system process (GO:0002682)	946	41	18.41	+	2.23	3.61E-06	5.49E-04
negative regulation of protein metabolic process (GO:0051248)	951	41	18.51	+	2.21	3.92E-06	5.89E-04
regulation of response to stress (GO:0080134)	932	40	18.14	+	2.20	5.74E-06	8.19E-04
cellular response to chemical stimulus (GO:0070887)	1859	79	36.19	+	2.18	9.21E-11	6.85E-08
response to abiotic stimulus (GO:0009628)	683	29	13.30	+	2.18	1.32E-04	1.12E-02
epithelium development (GO:0060429)	756	32	14.72	+	2.17	8.31E-05	7.53E-03
response to cytokine (GO:0034097)	652	27	12.69	+	2.13	4.76E-04	3.16E-02
regulation of transport (GO:0051049)	1257	52	24.47	+	2.13	5.96E-07	1.12E-04
regulation of multicellular organismal development (GO:2000026)	1415	58	27.54	+	2.11	1.72E-07	4.05E-05
regulation of signal transduction (GO:0009966)	2442	100	47.54	+	2.10	1.39E-12	3.93E-09
negative regulation of developmental process (GO:0051093)	710	29	13.82	+	2.10	2.86E-04	2.11E-02
positive regulation of protein phosphorylation (GO:0001934)	764	31	14.87	+	2.08	1.75E-04	1.40E-02
regulation of multicellular organismal process (GO:0051239)	2170	88	42.24	+	2.08	6.54E-11	5.44E-08
cellular response to organic substance (GO:0071310)	1505	61	29.30	+	2.08	1.34E-07	3.39E-05
locomotion (GO:0040011)	864	35	16.82	+	2.08	8.31E-05	7.68E-03
positive regulation of phosphorus metabolic process (GO:0010562)	864	35	16.82	+	2.08	8.31E-05	7.63E-03
positive regulation of phosphate metabolic process (GO:0045937)	864	35	16.82	+	2.08	8.31E-05	7.58E-03
homeostatic process (GO:0042592)	1188	48	23.13	+	2.08	2.97E-06	4.71E-04
regulation of cell communication (GO:0010646)	2661	107	51.80	+	2.07	5.96E-13	2.11E-09
regulation of signaling (GO:0023051)	2688	108	52.32	+	2.06	4.28E-13	2.02E-09
positive regulation of phosphorylation (GO:0042327)	797	32	15.51	+	2.06	2.21E-04	1.71E-02
regulation of response to stimulus (GO:0048583)	3065	123	59.66	+	2.06	4.03E-15	5.70E-11
response to organic substance (GO:0010033)	1882	75	36.64	+	2.05	6.00E-09	2.12E-06
positive regulation of protein modification process (GO:0031401)	935	37	18.20	+	2.03	9.44E-05	8.39E-03
positive regulation of cellular component organization (GO:0051130)	867	34	16.88	+	2.01	1.59E-04	1.31E-02
response to external stimulus (GO:0009605)	1313	51	25.56	+	2.00	4.91E-06	7.16E-04
defense response (GO:0006952)	855	33	16.64	+	1.98	3.65E-04	2.58E-02
tissue development (GO:0009888)	1220	46	23.75	+	1.94	2.91E-05	3.19E-03
negative regulation of molecular function (GO:0044092)	930	35	18.10	+	1.93	2.71E-04	2.03E-02
response to endogenous stimulus (GO:0009719)	838	31	16.31	+	1.90	8.75E-04	4.99E-02
regulation of developmental process (GO:0050793)	1885	69	36.69	+	1.88	5.87E-07	1.14E-04
regulation of cell death (GO:0010941)	1235	45	24.04	+	1.87	8.14E-05	7.57E-03
regulation of cellular protein metabolic process (GO:0032268)	2147	77	41.79	+	1.84	2.92E-07	6.54E-05
anatomical structure morphogenesis (GO:0009653)	1668	59	32.47	+	1.82	1.35E-05	1.73E-03
positive regulation of cellular protein metabolic process (GO:0032270)	1198	42	23.32	+	1.80	3.63E-04	2.58E-02
regulation of protein metabolic process (GO:0051246)	2290	80	44.58	+	1.79	4.21E-07	9.01E-05
positive regulation of protein metabolic process (GO:0051247)	1278	44	24.88	+	1.77	3.69E-04	2.60E-02
negative regulation of biological process (GO:0048519)	3995	137	77.77	+	1.76	9.17E-12	1.08E-08
negative regulation of cellular process (GO:0048523)	3643	124	70.91	+	1.75	2.39E-10	1.53E-07
cellular developmental process (GO:0048869)	2722	92	52.99	+	1.74	1.88E-07	4.28E-05
positive regulation of cellular process (GO:0048522)	4026	136	78.37	+	1.74	3.83E-11	3.38E-08
immune system process (GO:0002376)	1466	49	28.54	+	1.72	2.89E-04	2.13E-02
regulation of catalytic activity (GO:0050790)	1845	61	35.91	+	1.70	7.07E-05	6.75E-03
nervous system development (GO:0007399)	1574	52	30.64	+	1.70	3.07E-04	2.24E-02
regulation of biological quality (GO:0065008)	2881	95	56.08	+	1.69	3.68E-07	8.00E-05
positive regulation of biological process (GO:0048518)	4501	148	87.62	+	1.69	2.10E-11	2.12E-08
cell differentiation (GO:0030154)	2646	87	51.51	+	1.69	1.45E-06	2.46E-04
negative regulation of nitrogen compound metabolic process (GO:0051172)	1930	63	37.57	+	1.68	7.01E-05	6.74E-03
developmental process (GO:0032502)	4084	132	79.50	+	1.66	1.44E-09	6.18E-07
regulation of molecular function (GO:0065009)	2639	85	51.37	+	1.65	4.35E-06	6.41E-04
system development (GO:0048731)	3107	100	60.48	+	1.65	4.23E-07	8.92E-05
negative regulation of cellular metabolic process (GO:0031324)	2059	66	40.08	+	1.65	7.96E-05	7.45E-03
response to stress (GO:0006950)	2362	75	45.98	+	1.63	2.89E-05	3.19E-03
animal organ development (GO:0048513)	2215	70	43.12	+	1.62	6.91E-05	6.69E-03
multicellular organism development (GO:0007275)	3483	109	67.80	+	1.61	4.87E-07	9.84E-05
anatomical structure development (GO:0048856)	3839	120	74.73	+	1.61	8.59E-08	2.25E-05
negative regulation of macromolecule metabolic process (GO:0010605)	2072	63	40.33	+	1.56	4.59E-04	3.06E-02
negative regulation of metabolic process (GO:0009892)	2230	67	43.41	+	1.54	4.98E-04	3.26E-02
positive regulation of nitrogen compound metabolic process (GO:0051173)	2435	72	47.40	+	1.52	4.57E-04	3.08E-02
positive regulation of metabolic process (GO:0009893)	2691	78	52.38	+	1.49	4.58E-04	3.07E-02
positive regulation of cellular metabolic process (GO:0031325)	2524	73	49.13	+	1.49	7.46E-04	4.45E-02
response to chemical (GO:0042221)	3604	104	70.16	+	1.48	3.23E-05	3.46E-03
cellular response to stimulus (GO:0051716)	5669	158	110.35	+	1.43	4.93E-07	9.67E-05
localization (GO:0051179)	4170	116	81.17	+	1.43	5.08E-05	5.06E-03
cell communication (GO:0007154)	4743	128	92.33	+	1.39	6.89E-05	6.71E-03
signaling (GO:0023052)	4642	124	90.36	+	1.37	1.62E-04	1.31E-02
response to stimulus (GO:0050896)	6867	183	133.67	+	1.37	7.02E-07	1.30E-04
signal transduction (GO:0007165)	4380	116	85.26	+	1.36	3.92E-04	2.72E-02
regulation of cellular metabolic process (GO:0031323)	5061	133	98.52	+	1.35	1.62E-04	1.31E-02
regulation of metabolic process (GO:0019222)	5366	137	104.45	+	1.31	4.26E-04	2.93E-02
regulation of biological process (GO:0050789)	10422	254	202.88	+	1.25	1.19E-06	2.07E-04
regulation of cellular process (GO:0050794)	9867	237	192.07	+	1.23	1.87E-05	2.20E-03
biological regulation (GO:0065007)	11094	264	215.96	+	1.22	4.16E-06	6.19E-04
cellular process (GO:0009987)	13729	302	267.25	+	1.13	5.89E-04	3.70E-02
biological_process (GO:0008150)	17363	380	337.99	+	1.12	1.46E-07	3.55E-05
Unclassified (UNCLASSIFIED)	4624	48	90.01	-	.53	1.46E-07	3.62E-05
nervous system process (GO:0050877)	1646	11	32.04	-	.34	2.20E-05	2.49E-03
sensory perception (GO:0007600)	1355	5	26.38	-	.19	5.88E-07	1.12E-04
RNA processing (GO:0006396)	702	1	13.67	-	.07	3.13E-05	3.37E-03
detection of chemical stimulus (GO:0009593)	1024	1	19.93	-	.05	6.37E-08	1.70E-05
detection of stimulus (GO:0051606)	1120	1	21.80	-	.05	8.81E-09	2.97E-06
detection of chemical stimulus involved in sensory perception of smell (GO:0050911)	973	0	18.94	-	< 0.01	1.03E-08	3.16E-06
detection of chemical stimulus involved in sensory perception (GO:0050907)	1003	0	19.52	-	< 0.01	4.33E-09	1.61E-06
detection of stimulus involved in sensory perception (GO:0050906)	1044	0	20.32	-	< 0.01	1.92E-09	7.53E-07
sensory perception of smell (GO:0007608)	997	0	19.41	-	< 0.01	7.11E-09	2.45E-06
sensory perception of chemical stimulus (GO:0007606)	1072	0	20.87	-	< 0.01	1.32E-09	6.03E-07

## Sheet: KEGG 32 hpi vs C-
Pathway	Description	Count in gene set	False discovery rate
bta05202	Transcriptional misregulation in cancer	15 of 167	0.00065
bta05211	Renal cell carcinoma	9 of 66	0.0017
bta05200	Pathways in cancer	25 of 501	0.0028
bta04510	Focal adhesion	14 of 185	0.0028
bta05205	Proteoglycans in cancer	13 of 187	0.0052
bta04550	Signaling pathways regulating pluripotency of stem cells	11 of 132	0.0052
bta04151	PI3K-Akt signaling pathway	19 of 352	0.0052
bta05132	Salmonella infection	8 of 77	0.0072
bta04350	TGF-beta signaling pathway	8 of 80	0.0082
bta05217	Basal cell carcinoma	7 of 62	0.0089
bta04668	TNF signaling pathway	9 of 105	0.0089
bta04115	p53 signaling pathway	7 of 66	0.0105
bta05225	Hepatocellular carcinoma	11 of 166	0.0124
bta05218	Melanoma	7 of 69	0.0124
bta04360	Axon guidance	11 of 167	0.0124
bta05224	Breast cancer	10 of 145	0.0133
bta04066	HIF-1 signaling pathway	8 of 95	0.0133
bta05213	Endometrial cancer	6 of 57	0.0175
bta04640	Hematopoietic cell lineage	8 of 102	0.0175
bta01521	EGFR tyrosine kinase inhibitor resistance	7 of 78	0.0175
bta05210	Colorectal cancer	7 of 83	0.0198
bta05206	MicroRNAs in cancer	9 of 132	0.0198
bta05165	Human papillomavirus infection	15 of 311	0.0198
bta05221	Acute myeloid leukemia	6 of 63	0.0210
bta04810	Regulation of actin cytoskeleton	11 of 192	0.0208
bta05222	Small cell lung cancer	7 of 90	0.0259
bta05214	Glioma	6 of 67	0.0259
bta04514	Cell adhesion molecules (CAMs)	9 of 144	0.0259
bta04142	Lysosome	8 of 116	0.0259
bta05212	Pancreatic cancer	6 of 71	0.0305
bta05220	Chronic myeloid leukemia	6 of 73	0.0320
bta05144	Malaria	5 of 50	0.0320
bta05134	Legionellosis	5 of 50	0.0320
bta04933	AGE-RAGE signaling pathway in diabetic complications	7 of 97	0.0320
bta05167	Kaposi's sarcoma-associated herpesvirus infection	10 of 188	0.0368
bta04512	ECM-receptor interaction	6 of 78	0.0390
bta04015	Rap1 signaling pathway	10 of 196	0.0457
