# Supplementary material for: RNA-Seq Analyses Reveal That Endothelial Activation and Fibrosis Are Induced Early and Progressively by Besnoitia besnoiti Host Cell Invasion and Proliferation
Source: Front Cell Infect Microbiol. 2020 May 15;10:218. doi: 10.3389/fcimb.2020.00218 (PMC7242738; doi:10.3389/fcimb.2020.00218)
Supplement: Supplementary Table 7 — Differentially expressed genes (DEGs) mapped to Bos taurus at 32 hpi vs. 12 hpi comparison. Positive fold-change values indicate gene upregulation in infected BAEC at 32 hpi. [file Table_7.XLSX]

## Sheet: Table S7 32 vs 12 hpi
Identifier	transcript_id	description	pValue	fdr	log2 ratio	Fold Change	C-1 [normalized count]	12hpi-1 [normalized count]	32hpi-1 [normalized count]	C-2 [normalized count]	12hpi-2 [normalized count]	32hpi-2 [normalized count]	C-3 [normalized count]	12hpi-3 [normalized count]	32hpi-3 [normalized count]	C-4 [normalized count]	12hpi-4 [normalized count]	32hpi-4 [normalized count]
UPK1B	NM_174482	Uroplakin-1b [Source:UniProtKB/Swiss-Prot;Acc:P38573]	9.65e-07	0.0005083	2.883	7.37682	956.6	158.7	1654	1165	422.7	2790	495.9	237.9	2143	2252	475.4	3080
EFEMP1	NM_001081717	EGF-containing fibulin-like extracellular matrix protein 1 precursor [Source:RefSeq peptide;Acc:NP_001075186]	0.009688	0.001766	2.822	7.07142	28.26	1992	67.74	22.99	6763	134.5	6198	3351	146.4	34.31	18.43	119.2
LOXL4	NM_174384	Lysyl oxidase homolog 4 [Source:UniProtKB/Swiss-Prot;Acc:Q8MJ24]	0.009978	0.001785	2.68	6.40856	200.4	217.8	735.1	241.4	169.1	472	145.7	140.7	1256	221.4	143.7	2003
OLFML3	NM_001075197	Olfactomedin-like protein 3 [Source:UniProtKB/Swiss-Prot;Acc:Q0VCP3]	0.03885	0.00396	2.67	6.36429	435	122.9	603.5	438.1	199.5	887.6	332.6	130.7	972.9	924.2	302.2	2513
AQP1	NM_174702	Aquaporin-1 [Source:UniProtKB/Swiss-Prot;Acc:P47865]	0.0006987	0.02137	2.669	6.35988	26.55	30.55	103.1	54.92	50.72	40.84	28.93	31.84	310.6	29.88	21.5	572.1
IGFBP3	NM_174556	Insulin-like growth factor-binding protein 3 [Source:UniProtKB/Swiss-Prot;Acc:P20959]	0.0001913	0.0106	2.559	5.89299	1404	143.4	1148	926.6	235	1362	821.3	377	2429	3427	736.4	3965
SLCO2B1	NM_174843	solute carrier organic anion transporter family member 2B1 [Source:RefSeq peptide;Acc:NP_777268]	0.0001847	0.01036	2.46	5.50217	653.4	373.9	892.9	870.4	451.4	1173	521.7	383.7	1405	1281	357.5	5138
SLC8A1	NM_176632	sodium/calcium exchanger 1 precursor [Source:RefSeq peptide;Acc:NP_788805]	3.406e-05	0.08073	2.354	5.1124	65.94	33.21	272.5	74.71	45.65	207.8	23.76	40.21	264.1	112.9	51.59	276.8
MT1A	NM_001040492	Metallothionein-1A [Source:UniProtKB/Swiss-Prot;Acc:P67983]	0.06348	0.005279	2.275	4.83998	89.06	120.2	507.3	47.89	69.32	619.8	63.02	67.02	541.9	54.23	81.69	126.9
OMD	NM_173947	osteomodulin precursor [Source:RefSeq peptide;Acc:NP_776372]	0.01842	0.002552	2.224	4.67187	200.4	45.16	157.8	208.2	57.48	506.9	166.3	62	381.8	210.3	74.32	202.4
SRPX2	NM_001014926	sushi repeat-containing protein SRPX2 precursor [Source:RefSeq peptide;Acc:NP_001014926]	0.0004784	0.000378	2.218	4.65248	145.6	49.81	295.6	103.4	67.63	371.1	84.71	41.89	350.3	97.4	75.54	214.4
SEMA3C	NM_001101082	Semaphorin-3C [Source:UniProtKB/Swiss-Prot;Acc:A7MB70]	0.0001116	0.007611	2.216	4.64603	11.13	13.95	53.11	1277	3381	25.22	3099	1676	121.8	1107	3685	59.07
ATP8A2	NM_001163802	Phospholipid-transporting ATPase IB [Source: UniProtKB; Acc: C7EXK4]	5.74e-06	0.001361	2.198	4.58843	16.27	18.6	170.9	24.9	18.6	64.86	6198	28.48	98.53	33.2	13.51	152.1
GJA4	NM_001083738	Gap junction alpha-4 protein [Source:UniProtKB/Swiss-Prot;Acc:A4IFL1]	0.002703	0.04864	2.158	4.46296	143.9	64.42	662	166.7	148.8	445.6	45.45	402.1	447.5	1079	231.5	2213
TMEM37	NM_001034744	voltage-dependent calcium channel gamma-like subunit [Source:RefSeq peptide;Acc:NP_001029916]	0.001696	0.0008038	2.095	4.27226	41.11	22.58	183.2	66.41	35.5	173	42.36	53.62	135.5	83.01	26.41	196.9
WISP2	NM_001102176	WNT1-inducible-signaling pathway protein 2 precursor [Source:RefSeq peptide;Acc:NP_001095646]	0.01712	0.002544	1.946	3.85305	2066	528.6	2176	939.3	627.2	3380	977.3	464.1	2841	1196	851.9	1163
FAM13C	NM_001078029	protein FAM13C [Source:RefSeq peptide;Acc:NP_001071497]	0.002293	0.0009037	1.919	3.78161	255.2	84.34	467.3	187.7	116.7	493.7	121.9	124	626.7	238	195.3	472.6
CKMT1B	NM_174275	Creatine kinase U-type, mitochondrial [Source:UniProtKB/Swiss-Prot;Acc:Q9TTK8]	0.05417	0.004755	1.905	3.74509	35.11	30.55	100.1	56.19	30.43	86.48	29.96	21.78	117.7	68.62	38.08	256
STRA6	NM_001075730	stimulated by retinoic acid gene 6 protein homolog [Source:RefSeq peptide;Acc:NP_001069198]	0.08804	0.006501	1.866	3.64521	213.2	126.8	233.2	365.3	125.1	526.1	189	129	280.5	521.3	98.27	774.5
INHBE	NM_001205842	inhibin beta E chain precursor [Source:RefSeq peptide;Acc:NP_001192771]	0.09235	0.006684	1.839	3.57762	8564	5977	30.02	7024	0	56.45	7231	8378	69.79	4427	10.44	39.38
FN1	NM_001163778	fibronectin precursor [Source:RefSeq peptide;Acc:NP_001157250]	0.02898	0.003351	1.809	3.50399	138000	159700	636800	135600	176100	348600	92570	242000	644100	260700	199900	1048000
ERC2	NM_001102195	ERC protein 2 [Source:RefSeq peptide;Acc:NP_001095665]	0.0001307	0.008281	1.779	3.43188	24.83	7305	55.42	22.99	11.83	102.1	16.53	15.08	102.6	30.99	28.87	55.79
LAMP5	NM_001083418	Lysosome-associated membrane glycoprotein 5 [Source:UniProtKB/Swiss-Prot;Acc:A4FV27]	0.002799	0.0009037	1.769	3.40818	2468	955	4403	2206	1932	5726	2077	1344	6016	2638	2066	5121
NOX5	NM_001101137	NADPH oxidase 5 [Source:RefSeq peptide;Acc:NP_001094607]	0.002181	0.0009037	1.766	3.4011	1067	236.4	846.8	1075	365.2	1585	972.1	378.7	1225	685.1	409.7	1085
MEDAG	NM_001083660	Uncharacterized protein C13orf33 homolog [Source:UniProtKB/Swiss-Prot;Acc:A4IFN2]	0.0001571	0.009368	1.758	3.38229	31.69	19.92	35.41	15.33	6763	93.69	7231	10.05	109.5	5534	20.27	59.07
NTS	NM_173945	Neurotensin/neuromedin N Large neuromedin N Neuromedin N Neurotensin Tail peptide [Source:UniProtKB/Swiss-Prot;Acc:P01156]	0.001169	0.03028	1.755	3.37526	387.9	337.4	394.1	74.07	98.06	335.1	198.3	132.4	1159	99.61	182.4	753.7
RTP4	NM_001075961	28kD interferon responsive protein [Source:RefSeq peptide;Acc:NP_001069429]	0.0008269	0.02383	1.734	3.32649	137	63.09	183.2	148.8	60.86	291.9	94.01	41.89	254.5	291.1	168.9	492.3
SLC9A9	NM_001076068	sodium/hydrogen exchanger 9 [Source:RefSeq peptide;Acc:NP_001069536]	0.001492	0.03482	1.717	3.28752	13.7	5977	31.56	15.33	5072	12.01	14.46	10.05	47.89	25.46	14.13	114.9
C10H5orf13	NM_001105045	neuronal protein 3.1 [Source:RefSeq peptide;Acc:NP_001098515]	0.000855	0.02433	1.687	3.21986	200.4	148.8	311.8	286.1	189.4	294.3	110.5	167.6	342.1	328.7	111.8	1073
FBLN5	NM_001014946	fibulin-5 precursor [Source:RefSeq peptide;Acc:NP_001014946]	4.752e-05	0.09011	1.674	3.19098	5226	2517	9161	3874	2984	9203	2425	2331	9353	4906	3625	8478
FAM115C	NM_001101924	protein FAM115C [Source:RefSeq peptide;Acc:NP_001095394]	0.02208	0.002722	1.658	3.15579	87.35	42.5	148.6	103.4	60.86	136.9	80.58	38.54	199.8	155	67.56	254.9
COL3A1	NM_001076831	Collagen alpha-1(III) chain [Source: UniProtKB/Swiss-Prot; Acc: Q08E14]	0.002284	0.0009037	1.65	3.13834	7436	5890	17610	6202	5356	10310	4944	3376	15180	6165	4360	15850
APOA1	NM_174242	Apolipoprotein A-I Truncated apolipoprotein A-I [Source:UniProtKB/Swiss-Prot;Acc:P15497]	0.01432	0.002341	1.636	3.10803	2573	1330	2521	2216	1175	5686	1012	966.8	4352	2646	1666	3327
ENO3	NM_001034702	Beta-enolase [Source:UniProtKB/Swiss-Prot;Acc:Q3ZC09]	0.004225	0.001064	1.611	3.05463	527.5	244.4	677.4	423.4	243.5	892.4	399.8	234.6	993.5	687.3	415.8	969.3
ASB9	NM_001191166	ankyrin repeat and SOCS box protein 9 [Source:RefSeq peptide;Acc:NP_001178095]	0.0002395	0.01228	1.607	3.04618	125	76.37	173.2	219	76.08	217.4	126	46.92	229.9	377.4	120.4	436.5
TNFRSF19	NM_001077096	tumor necrosis factor receptor superfamily member 19 precursor [Source:RefSeq peptide;Acc:NP_001070564]	0.08634	0.006462	1.589	3.00841	140.4	38.52	176.3	139.8	65.94	223.4	110.5	83.78	217.6	295.5	102	319.4
CRISP2	NM_001038089	cysteine-rich secretory protein 2 precursor [Source:RefSeq peptide;Acc:NP_001033178]	0.000609	0.01964	1.58	2.9897	25.69	7305	16.94	28.1	0	43.24	18.6	5027	43.79	55.34	11.67	53.6
SERPINA5	NM_176646	Plasma serine protease inhibitor [Source:UniProtKB/Swiss-Prot;Acc:Q9N2I2]	0.01472	0.002366	1.574	2.97729	5252	1922	5585	6712	3026	8278	4382	1955	6838	9130	3502	9927
TPPP3	NM_001034774	Tubulin polymerization-promoting protein family member 3 [Source:UniProtKB/Swiss-Prot;Acc:Q3ZCC8]	0.000517	0.0174	1.571	2.97111	58.23	27.89	110.1	41.51	33.81	78.07	56.82	46.92	198.4	56.45	69.4	217.7
TXK	NM_001206148	tyrosine-protein kinase TXK [Source:RefSeq peptide;Acc:NP_001193077]	0.01717	0.002544	1.557	2.94241	17.13	21.92	75.44	44.7	23.67	120.1	29.96	18.43	83.47	52.02	34.39	88.61
NYNRIN	NM_001192459	protein NYNRIN [Source:RefSeq peptide;Acc:NP_001179388]	0.0007663	0.02274	1.557	2.94241	542.1	310.1	1045	650.7	404.1	1051	426.7	606.6	1256	1531	787.4	2824
F2RL1	NM_001046283	proteinase-activated receptor 2 precursor [Source:RefSeq peptide;Acc:NP_001039748]	0.09539	0.006852	1.546	2.92006	38.54	55.12	168.6	74.71	52.41	288.3	32.02	70.37	106.7	27.67	44.83	146.6
SULT1A1	NM_177521	Sulfotransferase 1A1 [Source:UniProtKB/Swiss-Prot;Acc:P50227]	0.001688	0.03718	1.543	2.914	742.5	328.1	867.5	574.1	236.7	807.2	176.7	216.1	904.5	1751	737.6	1916
SAMD9	NM_001205781	sterile alpha motif domain-containing protein 9 [Source:RefSeq peptide;Acc:NP_001192710]	0.002073	0.0009037	1.538	2.90392	484.7	231.1	765.9	659.6	299.2	757.9	405	261.4	803.3	782.5	375.3	1093
SELENBP1	NM_001046048	Selenium-binding protein 1 [Source:UniProtKB/Swiss-Prot;Acc:Q2KJ32]	2.545e-05	0.08044	1.514	2.85601	3023	1365	3924	2502	1319	3894	2271	1200	3520	3586	1629	4282
GPR75	NM_001205061	probable G-protein coupled receptor 75 [Source:RefSeq peptide;Acc:NP_001191990]	0.06074	0.005097	1.512	2.85205	749.3	225.1	638.1	629.6	346.6	1214	583.7	316.7	1230	453.8	413.3	654.2
SCARA5	NM_001102499	Scavenger receptor class A member 5 [Source:UniProtKB/Swiss-Prot;Acc:A5PJQ2]	0.006817	0.001503	1.499	2.82647	11.99	2656	17.7	7663	1691	33.63	0	1676	20.53	4427	0.6142	18.6
SNX10	NM_001075375	Sorting nexin-10 [Source:UniProtKB/Swiss-Prot;Acc:Q0IIL5]	0.0003104	0.01422	1.48	2.78949	33.4	44.5	100.1	58.75	47.34	85.28	20.66	50.27	125.9	38.74	39.31	252.7
EPHX2	NM_001075534	epoxide hydrolase 2 [Source:RefSeq peptide;Acc:NP_001069002]	0.0003221	0.01423	1.464	2.75872	64.23	33.21	85.44	86.85	52.41	128.5	36.16	46.92	117.7	136.1	55.28	245.1
WNT5A	NM_001205971	protein Wnt-5a [Source:RefSeq peptide;Acc:NP_001192900]	0.0001688	0.009816	1.452	2.73587	942	464.9	1673	418.9	424.4	1712	441.1	447.4	1680	816.8	754.8	684.8
ANXA8L1	NM_174241	Annexin A8 [Source:UniProtKB/Swiss-Prot;Acc:Q95L54]	0.0002133	0.01122	1.45	2.73208	0	0	17.7	0	0	2402	0	0	26	1107	0	21.88
SCN1A	NM_001193218	sodium channel protein type 1 subunit alpha [Source:RefSeq peptide;Acc:NP_001180147]	0.0006536	0.02068	1.434	2.70195	0.8564	1328	10.01	8301	0	8408	1033	5027	23.26	12.17	2457	48.13
FMOD	NM_174058	Fibromodulin [Source:UniProtKB/Swiss-Prot;Acc:P13605]	0.000191	0.0106	1.419	2.674	265.5	159.4	408.7	199.9	143.7	264.2	107.4	72.05	296.9	120.6	71.86	277.9
GLI1	NM_001099000	zinc finger protein GLI1 [Source:RefSeq peptide;Acc:NP_001092470]	0.0003176	0.01423	1.419	2.674	28.26	10.63	64.66	19.8	18.6	57.65	12.4	21.78	64.32	47.59	33.78	103.9
LTC4S	NM_001046098	Leukotriene C4 synthase [Source:UniProtKB/Swiss-Prot;Acc:Q2NKS0]	0.0001164	0.007715	1.409	2.65553	77.07	55.79	192.4	49.17	27.05	171.8	46.49	51.94	125.9	164.9	74.32	133.5
TIMP3	NM_174473	metalloproteinase inhibitor 3 precursor [Source:RefSeq peptide;Acc:NP_776898]	6.25e-06	0.001411	1.407	2.65185	8178	3380	11090	8709	5892	10620	5071	4107	12740	9977	5575	15180
PAK7	NM_001206594	serine/threonine-protein kinase PAK 7 [Source:RefSeq peptide;Acc:NP_001193523]	0.05663	0.004881	1.394	2.62806	34.26	28.56	95.45	29.37	23.67	108.1	34.09	21.78	97.16	30.99	37.46	59.07
FAM129A	NM_001191282	protein Niban [Source:RefSeq peptide;Acc:NP_001178211]	0.007499	0.00158	1.388	2.61716	626.9	288.2	605.8	568.3	290.8	910.5	336.8	340.1	986.6	1040	418.3	1017
GALNTL1	NM_001101127	putative polypeptide N-acetylgalactosaminyltransferase-like protein 1 [Source:RefSeq peptide;Acc:NP_001094597]	0.0002482	0.01265	1.385	2.61172	37.68	19.92	73.9	19.16	8453	49.25	16.53	6702	41.05	11.07	14.74	33.91
BEX2	NM_001077087; NM_001077034	protein BEX2 [Source:RefSeq peptide;Acc:NP_001070555]; Protein BEX2 [Source:UniProtKB/Swiss-Prot;Acc:Q2TBV0]	0.0006588	0.02068	1.366	2.57755	727.1	322.8	641.2	436.1	223.2	1035	398.8	288.2	1132	474.8	670.7	1120
SGCD	NM_001191263	delta-sarcoglycan [Source:RefSeq peptide;Acc:NP_001178192]	0.0003271	0.01425	1.352	2.55266	352	145.4	311.8	319.3	162.3	331.5	215.9	137.4	483	568.9	250	695.8
ANGPTL2	NM_001109814	angiopoietin-related protein 2 precursor [Source:RefSeq peptide;Acc:NP_001103284]	0.0006223	0.01993	1.344	2.53854	8564	5977	25.4	11.49	11.83	24.02	8264	15.08	35.58	13.28	7984	72.2
ROBO1	NM_001192888	roundabout homolog 1 precursor [Source:RefSeq peptide;Acc:NP_001179817]	0.0002647	0.01304	1.342	2.53503	34.26	51.8	120.1	33.21	47.34	98.49	22.73	16.76	128.6	44.27	48.52	133.5
ENC1	NM_001078067	ectoderm-neural cortex protein 1 [Source:RefSeq peptide;Acc:NP_001071535]	0.003146	0.0009037	1.321	2.49839	1645	1141	4165	1531	1385	2447	950.4	1059	2839	2580	1379	2857
DECR1	NM_001075423	2,4-dienoyl-CoA reductase, mitochondrial [Source:RefSeq peptide;Acc:NP_001068891]	0.02226	0.002722	1.298	2.45888	151.6	153.4	456.5	210.7	216.4	350.7	135.3	142.4	405	223.6	197.8	565.6
CCDC3	NM_001172375_2; NM_001172375	coiled-coil domain-containing protein 3 precursor [Source:RefSeq peptide;Acc:NP_001165846]	0.01965	0.002552	1.297	2.45717	5201	2700	9581	4252	4866	8831	3305	3554	9439	5740	5220	11810
HMCN1	NM_001192537	hemicentin-1 precursor [Source:RefSeq peptide;Acc:NP_001179466]	0.001474	0.03462	1.294	2.45207	455.6	336.7	571.9	401	263.7	457.6	191.1	378.7	816.9	1406	404.1	1550
CLCA3	NM_181018	epithelial chloride channel protein precursor [Source:RefSeq peptide;Acc:NP_851361]	0.0002841	0.0003482	1.276	2.42167	5167	6182	14310	3709	7081	12650	2758	5385	16220	4823	5876	15460
MYO1B	NM_001102199	myosin-Ib [Source:RefSeq peptide;Acc:NP_001095669]	0.003085	0.0009037	1.268	2.40827	779.3	751.8	1520	903.6	907.9	2079	666.3	687	2113	1159	979.6	2252
FGF7	NM_001193131	keratinocyte growth factor precursor [Source:RefSeq peptide;Acc:NP_001180060]	0.001929	0.03984	1.266	2.40494	232.1	219.2	439.5	242	158.9	480.4	179.8	380.4	566.5	545.7	331.7	1141
DHX58	NM_001015545	probable ATP-dependent RNA helicase DHX58 [Source:RefSeq peptide;Acc:NP_001015545]	0.00128	0.03199	1.262	2.39828	169.6	61.76	204.8	146.9	76.08	185	107.4	83.78	242.2	325.4	168.3	355.5
NUAK1	NM_001205496	NUAK family SNF1-like kinase 1 [Source:RefSeq peptide;Acc:NP_001192425]	0.002702	0.0009037	1.257	2.38998	763	577.8	1736	559.4	497.1	1443	518.6	707.1	1598	1004	702	1136
KCNAB1	NM_001025336	Voltage-gated potassium channel subunit beta-1 [Source:UniProtKB/Swiss-Prot;Acc:Q4PJK1]	0.000288	0.01352	1.256	2.38833	3426	1328	20.78	1277	1691	4804	0	0	12.32	7748	2457	29.54
PTGR1	NM_001035281	prostaglandin reductase 1 [Source:RefSeq peptide;Acc:NP_001030358]	0.0003071	0.01414	1.251	2.38006	709.1	313.5	712	920.8	524.1	1043	647.7	335.1	1030	1113	611.1	1462
PAMR1	NM_001015591	inactive serine protease PAMR1 precursor [Source:RefSeq peptide;Acc:NP_001015591]	0.00191	0.03971	1.234	2.35218	43.68	31.88	90.83	17.88	28.74	90.08	16.53	41.89	138.2	7748	27.02	32.82
SERINC2	NM_001035285_2; NM_001035285	serine incorporator 2 [Source:RefSeq peptide;Acc:NP_001030362]	0.05201	0.004741	1.233	2.35055	1720	917.8	2624	1044	708.4	1740	1324	1111	2518	2131	1430	2832
TRH	NM_001101221; NM_001101221_2	prothyroliberin precursor [Source:RefSeq peptide;Acc:NP_001094691]	0.0006875	0.02123	1.233	2.35055	943.7	440.3	1303	1002	826.7	1388	792.4	514.4	1726	1302	1091	2307
KRT18	NM_001192095	keratin, type I cytoskeletal 18 [Source:RefSeq peptide;Acc:NP_001179024]	0.0004818	0.0171	1.23	2.34567	0.8564	0	2309	0	0	6006	0	0	15.05	1107	0.6142	31.73
RASSF4	NM_001075454	ras association domain-containing protein 4 [Source:RefSeq peptide;Acc:NP_001068922]	0.0007089	0.02161	1.228	2.34242	164.4	74.38	130.1	98.34	40.58	229.4	80.58	56.97	164.2	76.37	109.9	195.8
HMGCS1	NM_001206578	hydroxymethylglutaryl-CoA synthase, cytoplasmic [Source:RefSeq peptide;Acc:NP_001193507]	0.0007328	0.02209	1.224	2.33593	7856	3842	11120	8119	6913	11590	6746	4005	14640	10750	9354	18280
SLC1A3	NM_174600	Excitatory amino acid transporter 1 [Source:UniProtKB/Swiss-Prot;Acc:P46411]	0.001723	0.03732	1.194	2.28786	1713	7305	36.95	2554	8453	13.21	1033	0	16.42	1107	2457	24.07
PTPLAD2	NM_001076522	3-hydroxyacyl-CoA dehydratase 4 [Source:RefSeq peptide;Acc:NP_001069990]	0.0007975	0.02333	1.185	2.27363	29.97	9962	44.65	45.98	10.14	50.45	14.46	8378	34.21	48.7	25.8	48.13
TC2N	NM_001193204	tandem C2 domains nuclear protein [Source:RefSeq peptide;Acc:NP_001180133]	0.000102	0.007164	1.165	2.24233	6276	3508	8109	6326	5114	14550	4718	4068	10050	6532	5986	8664
CLDN1	NM_001001854	Claudin-1 [Source:UniProtKB/Swiss-Prot;Acc:Q6L708]	0.0003763	0.01544	1.163	2.23923	0.8564	1328	5388	0.6386	1691	8408	0	1676	27.37	2214	1843	22.97
EFHC1	NM_001192244	EF-hand domain-containing protein 1 [Source:RefSeq peptide;Acc:NP_001179173]	0.03166	0.003474	1.162	2.23767	1359	686.7	1532	1573	1129	2005	1298	648.4	1923	1146	934.8	2092
SSBP3	NM_001104986	single-stranded DNA-binding protein 3 [Source:RefSeq peptide;Acc:NP_001098456]	0.04496	0.004395	1.162	2.23767	169.6	104.3	260.2	132.2	115	283.5	86.78	120.6	272.3	167.1	165.8	352.3
MAP1LC3C	NM_001101058	microtubule-associated proteins 1A/1B light chain 3C [Source:RefSeq peptide;Acc:NP_001094528]	0.0004932	0.01719	1.157	2.22993	398.2	373.2	835.2	185.2	289.1	588.6	230.4	311.7	745.8	147.2	177.5	408.1
DDR2	NM_001083720	discoidin domain-containing receptor 2 precursor [Source:RefSeq peptide;Acc:NP_001077189]	0.05957	0.005043	1.146	2.21299	568.6	477.5	857.5	445.7	338.1	785.5	305.8	474.2	1152	566.7	560.1	1296
SLC4A11	NM_001191314	sodium bicarbonate transporter-like protein 11 [Source:RefSeq peptide;Acc:NP_001178243]	0.0001405	0.008547	1.142	2.20687	2569	3321	20.01	8301	0	12.01	11.36	3351	13.68	14.39	2457	21.88
PTGS1	NM_001105323	Prostaglandin G/H synthase 1 [Source:UniProtKB/Swiss-Prot;Acc:O62664]	0.0004398	0.000378	1.132	2.19162	7380	5777	13580	7545	6700	15280	7114	6166	14640	6788	7691	13490
FNDC5	NM_001105421	fibronectin type III domain-containing protein 5 [Source:RefSeq peptide;Acc:NP_001098891]	0.002134	0.04242	1.124	2.1795	17.98	9298	40.8	8301	6763	30.03	8264	5027	42.42	33.2	23.95	37.2
TBXAS1	NM_001046027	thromboxane-A synthase [Source:RefSeq peptide;Acc:NP_001039492]	2.96e-06	0.0009037	1.123	2.17799	374.2	290.9	714.3	471.3	353.4	691.8	335.7	361.9	774.5	602.1	388.2	855.5
JAKMIP2	NM_001075897	janus kinase and microtubule-interacting protein 2 [Source:RefSeq peptide;Acc:NP_001069365]	0.0009167	0.02541	1.122	2.17648	16.27	5977	46.96	15.96	23.67	32.43	4132	11.73	34.21	24.35	12.28	41.57
DGAT2	NM_205793	Diacylglycerol O-acyltransferase 2 [Source:UniProtKB/Swiss-Prot;Acc:Q70VZ8]	0.001322	0.03247	1.122	2.17648	52.24	25.9	66.2	38.95	33.81	69.67	28.93	11.73	94.42	35.42	36.24	52.51
FUT1	NM_177499	galactoside 2-alpha-L-fucosyltransferase 1 [Source:RefSeq peptide;Acc:NP_803465]	0.0004012	0.01577	1.118	2.17046	14.56	21.25	37.72	16.6	8453	34.83	19.63	10.05	49.26	6641	12.28	40.48
ALDH1L2	NM_001191391	aldehyde dehydrogenase family 1 member L2, mitochondrial [Source:RefSeq peptide;Acc:NP_001178320]	0.0004873	0.01718	1.118	2.17046	11510	5201	7882	9943	4247	13870	7244	4750	12970	8998	8699	14290
EPB49	NM_001034431	Dematin [Source:UniProtKB/Swiss-Prot;Acc:Q08DM1]	0.01671	0.002544	1.112	2.16145	128.5	117.5	234.8	110.5	103.1	249.8	78.51	105.6	205.3	101.8	104.4	274.6
THSD7A	NM_001206743	thrombospondin type-1 domain-containing protein 7A precursor [Source:RefSeq peptide;Acc:NP_001193672]	0.0003921	0.01569	1.111	2.15995	7707	5313	22.32	10.86	13.53	24.02	7231	5027	31.47	14.39	9213	37.2
UBE2L6	NM_001098917	Ubiquitin/ISG15-conjugating enzyme E2 L6 [Source:UniProtKB/Swiss-Prot;Acc:A5PJC4]	0.0017	0.03722	1.103	2.14801	85.64	27.89	51.57	56.83	21.98	105.7	38.22	21.78	72.53	112.9	49.13	79.86
TF	NM_177484	serotransferrin precursor [Source:RefSeq peptide;Acc:NP_803450]	0.0005873	0.01917	1.093	2.13317	1713	1992	10.01	2554	1691	8408	0	5027	13.68	2214	1228	31.73
ADSSL1	NM_001099192	Adenylosuccinate synthetase isozyme 1 [Source:UniProtKB/Swiss-Prot;Acc:A5PJR4]	0.001953	0.04014	1.088	2.12579	81.36	24.57	56.96	33.84	27.05	79.27	28.93	31.84	82.1	99.61	54.66	120.3
SH3KBP1	NM_001128500	SH3 domain-containing kinase-binding protein 1 [Source:RefSeq peptide;Acc:NP_001121972]	1.76e-05	0.002552	1.085	2.12138	4048	2337	5149	4131	3192	7333	3446	2669	6125	4861	3742	6417
ARMCX2	NM_001076960	armadillo repeat-containing X-linked protein 2 [Source:RefSeq peptide;Acc:NP_001070428]	0.08273	0.006429	1.084	2.11991	240.6	165.4	329.5	316.7	179.2	311.1	189	165.9	343.5	307.7	189.8	522.9
ITGB8	NM_001192875	integrin beta-8 precursor [Source:RefSeq peptide;Acc:NP_001179804]	0.0005552	0.000397	1.083	2.11844	747.6	458.2	1088	874.2	527.5	1070	516.5	477.5	1054	738.2	554.6	1049
CXCR4	NM_174301	C-X-C chemokine receptor type 4 [Source:UniProtKB/Swiss-Prot;Acc:P25930]	0.05813	0.004965	1.072	2.10235	4740	3206	7762	5587	4935	9925	4903	4775	7139	5379	4667	11590
CELF6	NM_001205644	CUGBP Elav-like family member 6 [Source:RefSeq peptide;Acc:NP_001192573]	0.001628	0.03656	1.067	2.09507	17.13	7969	19.24	45.98	6763	46.84	19.63	16.76	26	44.27	13.51	43.76
AQP9	NM_001205833	aquaporin 9 [Source:HGNC Symbol;Acc:643]	0.0004645	0.01671	1.032	2.04486	500.1	557.2	1679	1137	1151	1784	762.4	547.9	1516	875.5	934.8	1503
CREG1	NM_001075942	protein CREG1 precursor [Source:RefSeq peptide;Acc:NP_001069410]	0.0006835	0.02123	1.022	2.03073	869.2	478.8	754.4	984	568.1	896	661.2	514.4	1073	1374	641.2	1723
LAPTM4B	NM_205802	lysosomal-associated transmembrane protein 4B [Source:RefSeq peptide;Acc:NP_991371]	0.001628	0.03656	1.015	2.0209	450.5	318.8	444.2	391.4	309.4	510.5	283.1	298.2	643.2	451.6	404.1	1096
WNT11	NM_001082456	protein Wnt-11 [Source:RefSeq peptide;Acc:NP_001075925]	0.0006571	0.02068	1.011	2.01531	883.8	577.8	1174	564.5	674.6	2240	928.7	914.9	1700	962.9	1081	1378
ARMCX1	NM_001075167	armadillo repeat-containing X-linked protein 1 [Source:RefSeq peptide;Acc:NP_001068635]	0.001868	0.03912	1.006	2.00834	649.1	326.7	719	701.2	432.8	558.5	448.3	365.3	740.3	893.2	550.3	1338
PHYHD1	NM_001076243	phytanoyl-CoA dioxygenase domain-containing protein 1 [Source:RefSeq peptide;Acc:NP_001069711]	0.001111	0.02942	1.002	2.00277	277.5	132.2	285.6	281	204.6	395.2	212.8	122.3	312	446	242.6	438.7
SALL2	NM_001102112	sal-like protein 2 [Source:RefSeq peptide;Acc:NP_001095582]	0.002306	0.04464	1	2	42.82	22.58	50.04	47.89	32.12	67.26	30.99	20.11	71.16	109.6	45.45	138.9
TRPV2	NM_001024493	transient receptor potential cation channel subfamily V member 2 [Source:RefSeq peptide;Acc:NP_001019664]	0.002377	0.04534	1	2	38.54	8633	72.36	24.9	23.67	68.46	16.53	20.11	80.74	67.52	43.61	55.79
MEOX1	NM_001035376	homeobox protein MOX-1 [Source:RefSeq peptide;Acc:NP_001030453]	0.002663	0.04839	1	2	187.5	247.7	474.2	482.8	341.5	547.7	278.9	293.2	313.4	315.4	166.4	796.4
THSD1	NM_001014967	thrombospondin type-1 domain-containing protein 1 precursor [Source:RefSeq peptide;Acc:NP_001014967]	0.03325	0.003542	0.9966	1.99529	1695	1387	3349	1245	1265	2587	1322	1347	2856	1960	1352	1789
NTRK2	NM_001075225	BDNF/NT-3 growth factors receptor precursor [Source:RefSeq peptide;Acc:NP_001068693]	0.0006579	0.02068	0.992	1.98894	98.48	54.46	120.9	81.1	64.25	161	63.02	62	168.3	95.19	73.7	89.71
C4H7orf57	NM_001079785	uncharacterized protein C7orf57 homolog [Source:RefSeq peptide;Acc:NP_001073253]	0.0001099	0.007603	0.9873	1.98247	331.4	207.2	541.9	405.5	197.8	426.4	288.2	254.7	518.6	582.2	329.2	490.1
SLC22A17	NM_001130755	Solute carrier family 22 member 17 [Source:UniProtKB/Swiss-Prot;Acc:Q3SZQ2]	0.07415	0.005908	0.9838	1.97767	709.1	436.3	1362	450.2	514	914.1	781	720.5	1128	826.8	643	1132
PROM1	NM_001245952	prominin-1 precursor [Source:RefSeq peptide;Acc:NP_001232881]	0.0005725	0.01878	0.9837	1.97753	39.39	36.53	82.37	37.68	40.58	80.48	24.79	21.78	82.1	19.92	38.08	63.45
CADPS2	NM_001102055	calcium-dependent secretion activator 2 [Source:RefSeq peptide;Acc:NP_001095525]	0.08132	0.006372	0.9806	1.97329	784.4	565.2	1059	939.3	686.4	1009	581.6	439	936	855.6	555.2	1405
CYP51A1	NM_001025319	Lanosterol 14-alpha demethylase [Source:UniProtKB/Swiss-Prot;Acc:Q4PJW3]	0.0001298	0.008281	0.9685	1.95681	3491	2558	5584	2843	3025	4670	3314	1905	6176	3458	3584	5026
ALDH6A1	NM_175811	methylmalonate-semialdehyde dehydrogenase [Source:RefSeq peptide;Acc:NP_787005]	0.08421	0.006439	0.9613	1.94706	2631	1248	2446	3406	1946	3064	2541	1481	2875	3613	1688	3852
APOBEC3B	NM_001077845	apolipoprotein B mRNA editing enzyme, catalytic polypeptide-like 3B [Source:RefSeq peptide;Acc:NP_001071313]	0.0004554	0.01648	0.9592	1.94423	1225	742.5	1531	1612	1087	1855	1093	794.2	1639	1724	1289	2517
GJB1	NM_174069	Gap junction beta-1 protein [Source:UniProtKB/Swiss-Prot;Acc:O18968]	0.0005905	0.01917	0.9582	1.94288	3426	0	4619	5747	1691	20.42	4132	0	2737	2214	0	12.03
ACOX2	NM_001102015	peroxisomal acyl-coenzyme A oxidase 2 [Source:RefSeq peptide;Acc:NP_001095485]	0.001333	0.03257	0.9528	1.93563	81.36	18.6	66.97	45.98	35.5	62.46	40.29	30.16	64.32	110.7	40.54	79.86
FLRT3	NM_001192674	leucine-rich repeat transmembrane protein FLRT3 precursor [Source:RefSeq peptide;Acc:NP_001179603]	0.00108	0.02892	0.9503	1.93227	81.36	120.9	218.6	67.05	106.5	133.3	83.68	108.9	270.9	58.66	78.61	202.4
ZNF423	NM_001101893_2; NM_001101893	zinc finger protein 423 [Source:RefSeq peptide;Acc:NP_001095363]	0.001268	0.03189	0.9492	1.9308	356.3	199.2	352.6	265.6	152.2	366.3	265.5	313.3	410.5	478.1	227.9	597.3
PGF	NM_173950	Placenta growth factor [Source:UniProtKB/Swiss-Prot;Acc:Q9XS47]	0.002485	0.04661	0.9445	1.92452	680.8	240.4	422.6	883.1	392.2	683.4	1106	361.9	641.8	753.7	436.7	996.6
WARS	NM_174218	Tryptophan--tRNA ligase, cytoplasmic T1-TrpRS T2-TrpRS [Source:UniProtKB/Swiss-Prot;Acc:P17248]	0.0009664	0.02656	0.9381	1.916	18340	9049	15340	13110	8994	22340	12300	9187	21190	18040	16850	24370
NNAT	NM_178323; NM_001201324	Neuronatin [Source:UniProtKB/Swiss-Prot;Acc:Q3ZBS9]	0.000756	0.02268	0.932	1.90792	1384	460.9	1499	1213	826.7	1737	1080	1104	1653	1784	952	1409
PSAT1	NM_001102150	phosphoserine aminotransferase [Source:RefSeq peptide;Acc:NP_001095620]	0.001474	0.03462	0.9313	1.90699	17650	10870	16570	11940	9664	27500	12920	9123	26260	8484	18120	19560
CADM1	NM_001038558	cell adhesion molecule 1 precursor [Source:RefSeq peptide;Acc:NP_001033647]	0.001323	0.0006603	0.9301	1.90541	1583	1219	2240	1928	1430	2485	1464	1372	2497	1696	1273	2745
BASP1	NM_174780	Brain acid soluble protein 1 [Source:UniProtKB/Swiss-Prot;Acc:P80724]	0.001348	0.03259	0.9225	1.8954	365.7	179.3	509.6	254.2	221.5	472	226.2	209.4	525.5	474.8	394.3	417.9
ACSL6	NM_001038042	long-chain-fatty-acid--CoA ligase 6 [Source:RefSeq peptide;Acc:NP_001033131]	0.08602	0.006462	0.9221	1.89487	583.2	391.2	733.6	701.8	483.5	815.6	555.8	437.3	844.3	853.4	542.3	1105
MYH7	NM_174727; NM_174727_2	Bos taurus myosin heavy chain 7 (MYH7) [Source: RefSeq peptide; Acc: NM_174727 XM_001787205]	0.001675	0.03711	0.9167	1.88779	296.3	140.1	348.7	174.3	150.5	487.7	274.8	234.6	376.3	287.8	251.2	268
GHR	NM_176608	growth hormone receptor precursor [Source:RefSeq peptide;Acc:NP_788781]	0.09198	0.006684	0.9161	1.88701	1231	585.7	1321	1169	735.4	1557	764.5	650.1	1407	1510	998	1288
PCK2	NM_001205594	phosphoenolpyruvate carboxykinase [Source:RefSeq peptide;Acc:NP_001192523]	0.002392	0.04553	0.9144	1.88479	10640	5153	8367	5488	3380	11300	7742	4661	12300	7249	8495	8393
USH1C	NM_001035382	harmonin [Source:RefSeq peptide;Acc:NP_001030459]	0.001652	0.03677	0.9125	1.8823	57.38	17.27	35.41	41.51	20.29	54.05	40.29	11.73	45.16	59.77	17.81	26.26
NFATC4	NM_001102536	NFATC4 protein[Source: UniProtKB/Swiss-Prot; Acc: A6QNT0]	0.0006698	0.02096	0.9076	1.87592	200.4	184	412.6	255.4	138.6	320.7	272.7	226.2	336.6	299.9	258.6	460.6
CBLB	NM_001205923	E3 ubiquitin-protein ligase CBL-B [Source:RefSeq peptide;Acc:NP_001192852]	0.05282	0.004748	0.9039	1.87112	225.2	260.3	662	314.8	344.9	591	239.7	370.3	582.9	311	378.9	690.3
FAM115A	NM_001099054	protein FAM115A [Source:RefSeq peptide;Acc:NP_001092524]	0.0008996	0.02522	0.9	1.86607	3730	2378	3723	4630	2727	4706	3376	3200	4699	5822	3176	7963
FDFT1	NM_001013004	squalene synthase [Source:RefSeq peptide;Acc:NP_001013022]	0.002411	0.04581	0.8993	1.86516	3383	1747	4102	2931	2663	4338	2821	1255	4029	4300	3286	4086
FSTL1	NM_001017950	Follistatin-related protein 1 [Source:UniProtKB/Swiss-Prot;Acc:Q58D84]	0.005728	0.001361	0.8989	1.86464	11750	10700	18060	13020	11890	18850	10360	10140	19670	11030	8714	19650
RP2	NM_001035403	protein XRP2 [Source:RefSeq peptide;Acc:NP_001030480]	0.0002709	0.01304	0.8955	1.86025	710.8	421	741.3	699.2	446.3	998.1	518.6	343.5	897.7	754.8	591.5	719.8
FGD3	NM_001024527	FYVE, RhoGEF and PH domain-containing protein 3 [Source:RefSeq peptide;Acc:NP_001019698]	0.001503	0.03484	0.892	1.85575	3426	1328	10.01	1916	0	18.02	1033	0	10.95	1107	2457	3282
PHF17	NM_001015559	Protein Jade-1 [Source: UniProtKB/Swiss-Prot; Acc: Q5E9T7]	0.0001215	0.007925	0.8913	1.85485	2504	1885	4054	1921	1792	3593	2192	1753	3522	1739	1821	2146
DBT	NM_173905	Lipoamide acyltransferase component of branched-chain alpha-keto acid dehydrogenase complex, mitochondrial [Source:UniProtKB/Swiss-Prot;Acc:P11181]	0.0005573	0.01854	0.8906	1.85395	352.8	278.3	427.2	387.6	309.4	593.4	336.8	249.7	684.2	395.1	410.3	620.3
WDR59	NM_001101130	WD repeat-containing protein 59 [Source:RefSeq peptide;Acc:NP_001094600]	0.03532	0.00368	0.8828	1.84395	1339	965.6	2018	1187	1254	1922	1183	1056	2042	1597	1383	2521
IFI6	NM_001075588	Interferon alpha-inducible protein 6 [Source:UniProtKB/Swiss-Prot;Acc:Q6IED8]	0.0007615	0.0227	0.8824	1.84344	120.7	115.6	191.7	189	123.4	209	141.5	103.9	172.4	307.7	120.4	301.9
PRSS54	NM_001099044	inactive serine protease 54 precursor [Source:RefSeq peptide;Acc:NP_001092514]	0.001696	0.03722	0.8718	1.82994	1713	3985	19.24	1916	0	7207	0	1676	6842	0	1843	13.13
DYNC2LI1	NM_001038051	Cytoplasmic dynein 2 light intermediate chain 1 [Source:UniProtKB/Swiss-Prot;Acc:Q32KV4]	0.08845	0.006501	0.8717	1.82982	1523	927.8	1347	1973	1109	2263	1536	948.4	1700	1693	1002	1913
GJA1	NM_174068	Gap junction alpha-1 protein [Source:UniProtKB/Swiss-Prot;Acc:P18246]	0.04112	0.004147	0.8701	1.82779	6509	8297	15660	4309	8166	11080	5242	9236	17550	3858	7689	15850
TMEM187	NM_001075355	Transmembrane protein 187 [Source:UniProtKB/Swiss-Prot;Acc:Q0VCM2]	0.001587	0.03618	0.8554	1.80926	75.36	36.53	75.44	84.93	40.58	87.68	87.81	33.51	61.58	112.9	50.98	97.36
COLQ	NM_001035297	acetylcholinesterase collagenic tail peptide [Source:RefSeq peptide;Acc:NP_001030374]	0.0008453	0.02421	0.8495	1.80188	220.9	68.4	172.4	130.3	67.63	104.5	124	80.43	131.4	230.2	65.1	120.3
PCED1B	NM_001101207	Protein FAM113B [Source:UniProtKB/Swiss-Prot;Acc:A6QL70]	0.001309	0.03231	0.8402	1.7903	328.8	182.6	407.2	346.1	219.8	511.7	366.7	269.8	463.9	443.8	370.3	492.3
ECHDC2	NM_001038536	Enoyl-CoA hydratase domain-containing protein 2, mitochondrial [Source:UniProtKB/Swiss-Prot;Acc:Q2TBT3]	0.0004316	0.01624	0.8357	1.78472	823.8	377.9	728.2	840.4	402.4	777.1	591.9	326.7	722.5	1389	592.1	807.4
TSPAN6	NM_001038109	Tetraspanin-6 [Source:UniProtKB/Swiss-Prot;Acc:Q32KU6]	0.008795	0.001737	0.8345	1.78324	1649	1372	2088	1842	1380	2486	1499	1230	2196	1655	1395	2716
MAGED4B	NM_001103311	melanoma-associated antigen D4 [Source:RefSeq peptide;Acc:NP_001096781]	0.0002556	0.01289	0.8341	1.78274	200.4	215.8	437.2	171.1	172.4	331.5	164.3	214.5	410.5	195.9	219.9	300.8
ADCK3	NM_001046419	Chaperone activity of bc1 complex-like, mitochondrial [Source:UniProtKB/Swiss-Prot;Acc:Q29RI0]	0.0006459	0.02062	0.8297	1.77732	308.3	171.3	369.5	353.8	169.1	406	305.8	276.5	425.6	607.6	258.6	361
FOXP2	NM_001205569	Forkhead box P2 [Source: UniProtKB/Swiss-Prot; Acc: F1N4J3]	0.0002776	0.01322	0.8285	1.77584	1285	812.9	1819	1453	1410	2008	1247	1029	2224	1538	1351	2037
LOXL2	NM_001099053	Lysyl oxidase homolog 2 [Source: UniProtKB/Swiss-Prot; Acc: A6H737]	0.003526	0.000978	0.8254	1.77203	4253	3578	5635	3931	3042	5200	4238	3336	5803	3874	2955	5938
IL7R	NM_001205887	interleukin-7 receptor subunit alpha precursor [Source:RefSeq peptide;Acc:NP_001192816]	0.0004419	0.0163	0.8236	1.76982	2311	2071	4208	2852	2786	3896	2767	1645	4272	2241	2156	2802
PJA1	NM_001080366; NM_001080366_2	Praja 1 [Source: UniProtKB/Swiss-Prot; Acc: Q0V7P2]	0.08351	0.006437	0.8231	1.7692	350.3	261	478	415.1	312.8	589.8	370.9	293.2	556.9	399.6	305.9	450.7
ANKS1B	NM_001102291	ankyrin repeat and sterile alpha motif domain-containing protein 1B [Source:RefSeq peptide;Acc:NP_001095761]	0.002357	0.04514	0.8186	1.76369	4282	1992	10.01	8.94	3381	12.01	6198	3351	15.05	5534	6756	20.79
SCN9A	NM_001110787	sodium channel protein type 9 subunit alpha [Source:RefSeq peptide;Acc:NP_001104257]	0.001361	0.03268	0.8181	1.76308	98.48	70.4	146.3	173.1	103.1	133.3	73.35	78.75	138.2	170.4	85.98	196.9
CTDSPL	NM_001193081	FCP1 homology domain-containing protein [Source: UniProtKB/Swiss-Prot; Acc: A0A3Q1MYZ2]	0.02434	0.002884	0.8141	1.7582	1103	743.8	1505	892.1	936.6	1670	948.3	919.9	1709	1051	979	1349
LOC512486	NM_001244229	interferon-induced guanylate-binding protein 1 [Source:RefSeq peptide;Acc:NP_001231158]	0.0006871	0.02123	0.8134	1.75735	735.6	507.4	773.6	988.5	593.4	862.4	724.2	499.3	855.3	883.2	606.8	1360
RAB30	NM_001076229	Ras-related protein Rab-30 [Source:UniProtKB/Swiss-Prot;Acc:Q17QB7]	0.002597	0.04781	0.8118	1.7554	147.3	96.96	209.4	192.2	148.8	234.2	132.2	142.4	284.6	276.7	191	304.1
CAV1	NM_174004	Caveolin-1 [Source:UniProtKB/Swiss-Prot;Acc:P79132]	0.001827	0.03875	0.8085	1.75139	169400	82910	140000	162000	137900	203300	139800	77280	194900	150600	118600	182200
FRMD6	NM_001102133	FERM domain-containing protein 6 [Source:RefSeq peptide;Acc:NP_001095603]	0.0003891	0.01563	0.8078	1.75054	2167	1854	2760	2416	1907	3421	1721	1144	3065	3208	2042	2815
PRKAR2B	NM_174649	cAMP-dependent protein kinase type II-beta regulatory subunit [Source:RefSeq peptide;Acc:NP_777074]	0.0004914	0.01719	0.8063	1.74872	159.3	114.9	211.7	143	145.4	259.4	118.8	125.7	247.7	172.7	163.4	259.3
ANKRD50	NM_001205949	ankyrin repeat domain-containing protein 50 [Source:RefSeq peptide;Acc:NP_001192878]	0.01607	0.002539	0.8055	1.74775	2054	1886	3594	1974	2333	3884	1833	2425	4443	2414	2478	3813
ADAM19	NM_001075475	disintegrin and metalloproteinase domain-containing protein 19 precursor [Source:RefSeq peptide;Acc:NP_001068943]	0.0003599	0.01507	0.8051	1.74727	2479	3047	4654	2857	2812	3943	2546	2510	3656	1931	1924	5497
CCDC8	NM_001035485	Coiled-coil domain containing 8 [Source: UniProtKB/Swiss-PrA4FV30]	0.0001406	0.008547	0.8035	1.74533	328.8	242.4	474.9	256.7	231.6	510.5	221.1	279.8	474.8	373	322.4	424.5
SORD	NM_001037320	Sorbitol dehydrogenase [Source:UniProtKB/Swiss-Prot;Acc:Q58D31]	0.00244	0.04604	0.8029	1.7446	79.64	66.41	150.1	77.91	60.86	120.1	57.85	51.94	119.1	121.7	75.54	82.05
BCAT2	NM_001013593	Branched-chain-amino-acid aminotransferase, mitochondrial [Source:UniProtKB/Swiss-Prot;Acc:Q5EA40]	0.001285	0.03199	0.7983	1.73905	421.3	285.6	579.6	494.9	353.4	708.7	375	321.7	725.3	630.9	535.6	591.8
LAP3	NM_174098	Cytosol aminopeptidase [Source:UniProtKB/Swiss-Prot;Acc:P00727]	0.0007847	0.0231	0.7969	1.73736	6049	9580	24540	6147	10730	13330	6009	8431	15430	6364	10690	14430
THBS3	NM_001101839	thrombospondin-3 precursor [Source:RefSeq peptide;Acc:NP_001095309]	0.000857	0.02433	0.7946	1.7346	988.3	470.2	924.5	728	532.6	743.5	522.7	444	882.6	1319	710.6	1176
PTAFR	NM_001040538	Platelet-activating factor receptor [Source:UniProtKB/Swiss-Prot;Acc:Q9TTY5]	0.001486	0.03479	0.7945	1.73448	59.09	59.11	147.8	67.69	65.94	123.7	98.14	90.48	154.6	63.09	90.9	125.8
C7H5orf45	NM_001167943	UPF0544 protein C5orf45 homolog [Source:RefSeq peptide;Acc:NP_001161415]	0.002668	0.04839	0.7791	1.71606	140.4	78.36	130.9	159	98.06	191	145.7	70.37	161.5	233.5	118.5	167.4
ZNF521	NM_001105419	zinc finger protein 521 [Source:RefSeq peptide;Acc:NP_001098889]	0.002677	0.04839	0.7753	1.71155	3098	2000	3914	3646	2632	4445	2830	3001	4332	5533	3842	6664
KIAA0754	NM_001206988	bta-mir-2416 [Source:miRBase;Acc:MI0011462]	0.0004479	0.01645	0.7744	1.71048	2791	1810	2588	2326	1527	3606	1847	2396	3732	2800	2344	3695
OLFML2B	NM_001100354	Olfactomedin-like protein 2B [Source:UniProtKB/Swiss-Prot;Acc:A6QLD2]	0.001005	0.02747	0.7733	1.70917	1143	1013	1769	1252	1126	1740	1638	1345	2719	1405	1632	2419
IGF1R	NM_001244612	Insulin-like growth factor 1 receptor Insulin-like growth factor 1 receptor alpha chain Insulin-like growth factor 1 receptor beta chain [Source:UniProtKB/Swiss-Prot;Acc:Q05688]	0.0007604	0.0227	0.7707	1.7061	337.4	301.5	447.2	305.9	199.5	431.2	284.1	308.3	543.3	338.7	335.3	537.1
DPF1	NM_001076855	D4, zinc and double PHD fingers family 1 [Source: UniProtKB/Swiss-Prot; Acc: Q08DR2]	0.05162	0.004741	0.7679	1.70279	381.1	373.9	693.6	349.9	458.2	682.2	293.4	365.3	659.6	470.4	401.1	675
ADRBK2	NM_174500	Beta-adrenergic receptor kinase 2 [Source:UniProtKB/Swiss-Prot;Acc:P26818]	0.001417	0.03359	0.7623	1.69619	188.4	172.7	291.7	186.5	209.6	323.1	175.6	221.2	377.7	233.5	252.4	464.9
LSAMP	NM_001205368	Bos taurus limbic system associated membrane protein (LSAMP) [Source: RefSeq peptide; Acc: NM_001205368 XM_002684785 XR_042852]	0.0002677	0.01304	0.7575	1.69056	1163	830.8	1245	1325	1090	1757	1283	1128	1860	936.4	940.9	1797
LRTOMT	NM_001024545	Leucine-rich repeat-containing protein 51 [Source:UniProtKB/Swiss-Prot;Acc:Q5EAD8]	0.00261	0.04787	0.7526	1.68483	122.5	65.08	143.9	125.2	106.5	162.2	107.4	88.8	156	133.9	111.2	180.5
TMCC3	NM_001038063	transmembrane and coiled-coil domains protein 3 [Source:RefSeq peptide;Acc:NP_001033152]	0.0003974	0.01576	0.7494	1.68109	2459	1383	2969	2328	1887	3637	2437	2063	3273	3334	2463	3062
BTBD19	NM_001101241	BTB/POZ domain-containing protein 19 [Source:UniProtKB/Swiss-Prot;Acc:A6QPA3]	0.001502	0.03484	0.7458	1.6769	441	339.4	516.5	444.4	240.1	709.9	463.8	368.6	591.2	479.2	415.8	471.5
BGN	NM_178318	Biglycan [Source:UniProtKB/Swiss-Prot;Acc:P21809]	0.0001953	0.0107	0.7447	1.67563	31510	38160	71950	27580	31990	55820	29950	46410	57140	38710	32940	61790
EPB41L4A	NM_001105384	EPB41L4A protein [Source: UniProtKB/Swiss-Prot; Acc:A7YY37]	0.0001015	0.007164	0.7444	1.67528	1543	1152	1712	1598	1476	2205	1318	1243	2329	1593	1343	2386
ADH5	NM_001034249	Alcohol dehydrogenase class-3 [Source:UniProtKB/Swiss-Prot;Acc:Q3ZC42]	0.0009589	0.02643	0.7433	1.674	4943	3526	5570	5488	4244	7004	4475	2832	6251	6394	5138	7215
MAGED1	NM_001046125	melanoma-associated antigen D1 [Source:RefSeq peptide;Acc:NP_001039590]	0.01858	0.002552	0.7422	1.67272	5216	4248	8346	5154	5091	6613	5280	4601	7860	4365	4610	7803
MGARP	NM_001166611	Protein MGARP [Source:UniProtKB/Swiss-Prot;Acc:A6QLZ1]	0.0009481	0.02621	0.7321	1.66106	1631	936.4	1421	1799	995.8	1740	1329	790.9	1414	2333	1290	2037
HOXA3	NM_001076825	Homeobox protein Hox-A3 [Source:UniProtKB/Swiss-Prot;Acc:Q08DG7]	0.001791	0.03824	0.7321	1.66106	415.3	294.2	520.4	434.2	294.2	616.2	327.5	427.3	529.6	643.1	449	754.8
VASH1	NM_001206803	vasohibin-1 [Source:RefSeq peptide;Acc:NP_001193732]	0.0005885	0.01917	0.7244	1.65221	889.8	713.3	951.4	775.2	706.7	1445	785.1	886.4	1162	1302	815	1541
RNPEP	NM_001097563	RNPEP protein [Source: UniProtKB/Swiss-Prot; Acc: A4FV56]	0.0009068	0.02522	0.7231	1.65073	794.7	433	642.8	658.4	365.2	754.3	770.7	527.8	759.5	964	563.8	944.1
CYBRD1	NM_001206049	cytochrome b reductase 1 [Source:RefSeq peptide;Acc:NP_001192978]	0.000418	0.01623	0.7227	1.65027	5770	3539	6057	6636	4475	6446	4688	3142	6559	7616	5030	7325
DHCR7	NM_001014927	7-dehydrocholesterol reductase [Source:RefSeq peptide;Acc:NP_001014927]	0.0001989	0.01084	0.721	1.64832	1737	1138	2172	1338	1285	1885	1820	1159	2410	1925	1668	2105
GLIPR2	NM_001076112	Golgi-associated plant pathogenesis-related protein 1 [Source:RefSeq peptide;Acc:NP_001069580]	0.001724	0.03732	0.716	1.64262	2931	1977	2808	2163	1887	4047	2089	1682	3866	1997	2925	3054
EHHADH	NM_001075780	peroxisomal bifunctional enzyme [Source:RefSeq peptide;Acc:NP_001069248]	0.0008977	0.02522	0.7137	1.64	157.6	126.8	240.9	179.4	164	217.4	113.6	134	258.6	220.3	163.4	259.3
CMBL	NM_001192983	carboxymethylenebutenolidase homolog [Source:RefSeq peptide;Acc:NP_001179912]	0.00035	0.01495	0.7117	1.63773	383.7	241.7	414.9	447.6	292.5	499.7	344	259.7	429.7	503.6	313.8	470.4
IDS	NM_001192851	Sulfatase domain-containing protein [Source: UniProtKB/Swiss-Prot; Acc: F1N2D5]	0.001034	0.02796	0.7117	1.63773	1974	1441	2758	2249	1691	1900	1690	1781	2361	2193	1621	3532
TMEM38A	NM_001083463	Trimeric intracellular cation channel type A [Source:UniProtKB/Swiss-Prot;Acc:A4FV75]	0.001341	0.03259	0.7104	1.63626	272.3	256.3	357.2	269.5	253.6	326.7	258.3	258	410.5	379.6	226.6	531.7
LOC514257	NM_001075657	uncharacterized protein LOC514257 [Source:RefSeq peptide;Acc:NP_001069125]	0.001643	0.03666	0.7101	1.63592	3916	2433	3670	4565	3096	4332	3400	3443	4617	6448	3013	6679
ZMYM3	NM_001193249	zinc finger MYM-type protein 3 [Source:RefSeq peptide;Acc:NP_001180178]	0.0001645	0.009688	0.7074	1.63286	1590	1164	1937	1979	1503	2059	1567	1424	2291	1886	1484	2700
GRK5	NM_174331	G protein-coupled receptor kinase 5 [Source:UniProtKB/Swiss-Prot;Acc:P43249]	0.002247	0.04392	0.7049	1.63003	1719	891.9	1259	1514	1146	1668	1436	997	1741	1800	1309	2336
CBR1	NM_001034513	carbonyl reductase [Source:RefSeq peptide;Acc:NP_001029685]	0.001376	0.03294	0.702	1.62676	130.2	77.7	133.2	174.3	89.61	152.5	121.9	75.4	143.7	170.4	92.13	133.5
CHST2	NM_001113769	carbohydrate sulfotransferase 2 [Source:RefSeq peptide;Acc:NP_001107241]	0.0004904	0.01719	0.6985	1.62282	1168	1620	2766	996.2	1244	2152	1108	1436	2469	1304	1328	1654
FLNB	NM_001191460	filamin-B [Source:RefSeq peptide;Acc:NP_001178389]	0.0004019	0.01577	0.6963	1.62034	51510	32950	58330	34920	28550	43640	35170	38370	61860	50770	38910	57640
DPYSL3	NM_001101068	dihydropyrimidinase-related protein 3 [Source:RefSeq peptide;Acc:NP_001094538]	0.0001636	0.009688	0.6954	1.61933	43930	34430	64550	37120	40790	66570	39580	42010	72960	42530	48220	60060
LTA4H	NM_001034280	Leukotriene A-4 hydrolase [Source:UniProtKB/Swiss-Prot;Acc:Q3SZH7]	0.001841	0.03887	0.6913	1.61474	10570	4210	6645	11330	6673	9961	9781	4584	9282	9306	6273	8766
ALDOC	NM_001097984	fructose-bisphosphate aldolase C [Source:RefSeq peptide;Acc:NP_001091453]	0.00232	0.04479	0.6891	1.61228	441	298.2	500.4	385.7	284	574.1	357.4	326.7	548.7	515.8	487.7	629
CYP27A1	NM_001083413	sterol 26-hydroxylase, mitochondrial [Source:RefSeq peptide;Acc:NP_001076882]	0.0005625	0.01863	0.6869	1.60982	942.9	622.3	1030	885.7	613.7	962.1	769.6	623.3	1040	1418	853.1	1303
MTMR7	NM_001075641	myotubularin-related protein 7 [Source:RefSeq peptide;Acc:NP_001069109]	0.0004359	0.01627	0.6843	1.60692	616.6	611.6	1047	708.8	727	1190	569.2	678.6	905.9	573.3	515.9	885
IDH1	NM_181012	Isocitrate dehydrogenase [NADP] cytoplasmic [Source:UniProtKB/Swiss-Prot;Acc:Q9XSG3]	0.002797	0.04975	0.6822	1.60458	3759	2277	3788	4050	2927	3864	3040	1969	4174	4371	3579	5228
MTMR10	NM_001193073	myotubularin-related protein 10 [Source:RefSeq peptide;Acc:NP_001180002]	0.0003238	0.01423	0.6789	1.60092	3328	2317	2979	3284	2433	4628	3205	2183	3810	2864	2307	3199
TM6SF1	NM_001102295	transmembrane 6 superfamily member 1 [Source:RefSeq peptide;Acc:NP_001095765]	0.002111	0.04205	0.6744	1.59593	1857	1144	1566	2052	1248	1983	1587	976.8	1690	2224	1535	2511
PTCH1	NM_001205879	protein patched homolog 1 [Source:RefSeq peptide;Acc:NP_001192808]	0.0005171	0.0174	0.674	1.59549	706.5	738.5	1550	676.2	786.2	1140	636.4	945	1400	728.3	762.2	1010
DBI	NM_001113321	Acyl-CoA-binding protein [Source:UniProtKB/Swiss-Prot;Acc:P07107]	0.002738	0.04915	0.668	1.58887	7775	5082	7290	9293	6499	11620	8162	5020	8559	10450	7695	10620
XDH	NM_173972	xanthine dehydrogenase/oxidase [Source:RefSeq peptide;Acc:NP_776397]	0.001168	0.03028	0.6614	1.58162	19040	14530	17550	19030	10690	22250	12450	9316	18830	25640	14200	17460
ST6GAL1	NM_177517	beta-galactoside alpha-2,6-sialyltransferase 1 [Source:RefSeq peptide;Acc:NP_803483]	0.000453	0.01645	0.6609	1.58107	8157	3871	6464	8803	5255	7318	6657	4072	6689	9564	5267	8338
WSCD1	NM_001206900	WSC domain-containing protein 1 [Source:RefSeq peptide;Acc:NP_001193829]	0.0005158	0.0174	0.6608	1.58096	2390	1733	2981	1788	1508	3063	2273	2146	3264	3384	2489	2988
SYNM	NM_001191453	synemin [Source:RefSeq peptide;Acc:NP_001178382]	0.001093	0.02913	0.6596	1.57964	1106	664.8	943.7	1250	676.3	1019	962.8	800.9	1076	1587	769.6	1510
JAG1	NM_001191178	protein jagged-1 precursor [Source:RefSeq peptide;Acc:NP_001178107]	0.04483	0.004395	0.6541	1.57363	7567	6214	11030	6473	6611	9022	5995	7267	11180	7460	6689	10310
NEK6	NM_001098988	serine/threonine-protein kinase Nek6 [Source:RefSeq peptide;Acc:NP_001092458]	0.0001118	0.007611	0.651	1.57026	1677	1391	2218	1586	1708	2484	1602	1374	2463	2277	1753	2502
DAK	NM_001024524	bifunctional ATP-dependent dihydroxyacetone kinase/FAD-AMP lyase (cyclizing) [Source:RefSeq peptide;Acc:NP_001019695]	0.002436	0.04604	0.6463	1.56515	483.9	291.5	530.4	307.8	250.2	508.1	482.4	373.6	578.8	508	429.3	483.5
TLE1	NM_001098020	TLE1 protein [Source: UniProtKB/Swiss-Prot; Acc: A5D7F9]	0.06743	0.005559	0.6451	1.56385	834.1	913.8	1430	819.3	826.7	1297	763.4	864.6	1362	1069	783.7	1160
JUB	NM_001192517	LIM domain-containing protein ajuba [Source:UniProtKB/Swiss-Prot;Acc:E1BKA3]	0.0003236	0.01423	0.6439	1.56255	2195	1574	2907	1944	1863	3033	2007	1625	2682	2463	1839	2045
TNS1	NM_174766	tensin-1 [Source:RefSeq peptide;Acc:NP_777191]	0.0008372	0.02405	0.6407	1.55909	8761	5363	8986	6495	4250	7669	6308	6863	8911	10980	6507	9717
PLCB4	NM_001166510	1-phosphatidylinositol 4,5-bisphosphate phosphodiesterase [Source: UniProtKB/Swiss-Prot; Acc: F1MSD7]	0.001351	0.03259	0.6405	1.55887	1104	1013	1392	1585	1282	1894	1384	1300	1901	1365	1298	2341
PCCB	NM_001038548	Propionyl-CoA carboxylase beta chain, mitochondrial [Source:UniProtKB/Swiss-Prot;Acc:Q2TBR0]	0.0003852	0.01561	0.6376	1.55574	2068	1340	1954	1903	1515	2297	1903	1255	2385	2063	1784	2437
PCCA	NM_001083509	propionyl-CoA carboxylase alpha chain, mitochondrial [Source:RefSeq peptide;Acc:NP_001076978]	0.001035	0.02796	0.6309	1.54853	1499	923.1	1345	1808	1290	1674	1494	929.9	1656	1464	1144	1890
SMARCA2	NM_001099115	probable global transcription activator SNF2L2 [Source:RefSeq peptide;Acc:NP_001092585]	0.0004265	0.01623	0.6301	1.54767	3366	2180	3395	3572	2401	3653	2946	2533	4003	3946	3062	4487
RAPGEF2	NM_001191326	rap guanine nucleotide exchange factor 2 [Source:RefSeq peptide;Acc:NP_001178255]	0.0003213	0.01423	0.6298	1.54735	6489	5408	9664	5949	6761	10000	5958	5829	10110	6304	6268	7302
NGFRAP1	NM_001163777	Protein BEX3 [Source:UniProtKB/Swiss-Prot;Acc:Q3ZBJ6]	0.0005075	0.0174	0.6249	1.5421	335.7	249.7	415.7	307.2	285.7	433.6	216.9	259.7	420.1	359.7	272.7	375.2
OSBPL3	NM_001192901	oxysterol-binding protein-related protein 3 [Source:RefSeq peptide;Acc:NP_001179830]	0.04272	0.004264	0.6224	1.53943	3598	2945	4434	4247	3194	4313	3095	2750	4342	4784	2896	4820
TTC21B	NM_001102108	tetratricopeptide repeat protein 21B [Source:RefSeq peptide;Acc:NP_001095578]	0.0002016	0.01086	0.6198	1.53666	1750	1442	2182	2109	1812	2330	1658	1506	2445	2125	1661	2787
CELF2	NM_001078165	CUG triplet repeat, RNA binding protein 2 [Source: UniProtKB/Swiss-Prot; Acc: Q2KI16]	0.0007925	0.02326	0.6177	1.53443	531	480.8	653.5	501.9	493.7	832.4	446.3	524.4	937.4	428.3	554	705.6
IARS	NM_001101069	isoleucyl-tRNA synthetase, cytoplasmic [Source:RefSeq peptide;Acc:NP_001094539]	0.0003204	0.01423	0.6147	1.53124	17280	14750	18470	14320	13390	22330	13820	13120	24770	10680	16090	21020
ADA	NM_173887	adenosine deaminase [Source:RefSeq peptide;Acc:NP_776312]	0.0001014	0.007164	0.6096	1.52584	1220	863.3	1496	1285	877.5	1334	1344	938.3	1225	1382	972.9	1457
ACSF2	NM_001078112	Acyl-CoA synthetase family member 2, mitochondrial [Source:UniProtKB/Swiss-Prot;Acc:Q17QJ1]	0.0001146	0.007708	0.6051	1.52108	2126	1263	1854	2313	1369	1984	1840	1372	2010	2985	1458	2359
TRIM34	NM_001046461	tripartite motif-containing protein 6 [Source:RefSeq peptide;Acc:NP_001192118]	0.001135	0.02987	0.5999	1.51561	576.3	456.9	748.2	695.4	608.6	779.5	521.7	465.8	707.5	708.4	555.2	901.4
TNFRSF1B	NM_001040490	tumor necrosis factor receptor superfamily member 1B precursor [Source:RefSeq peptide;Acc:NP_001035580]	0.002349	0.04508	0.5928	1.50817	697.9	763.1	1037	702.4	630.6	905.6	667.4	874.6	1029	1012	663.9	1396
IL31RA	NM_001192563	interleukin-31 receptor subunit alpha precursor [Source:RefSeq peptide;Acc:NP_001179492]	0.00118	0.03041	0.589	1.5042	2183	1793	2458	3050	1848	2029	1999	1402	2280	2914	1466	2910
SLC25A30	NM_001098895	kidney mitochondrial carrier protein 1 [Source:RefSeq peptide;Acc:NP_001092365]	0.001105	0.02934	0.5871	1.50222	864.1	1061	1378	1008	1173	1611	859.5	976.8	1305	996.1	958.1	1896
ZNF462	NM_001205811	zinc finger protein 462 [Source:RefSeq peptide;Acc:NP_001192740]	0.0003889	0.01563	0.5866	1.5017	1219	1215	1979	1273	1134	1617	1028	1461	1931	1635	1386	2176
C8H9orf3	NM_001206980; NM_001206980_2	Bos taurus chromosome 8 open reading frame, human C9orf3 (C8H9orf3) [Source: RefSeq peptide; Acc: NM_001206980 XM_002689827 XM_610259]	0.0004247	0.01623	-0.5845	-1.49952	14580	15420	12010	10880	15250	10610	16770	16260	10680	9069	15920	8045
MBOAT1	NM_001192857	lysophospholipid acyltransferase 1 [Source:RefSeq peptide;Acc:NP_001179786]	0.001201	0.03077	-0.5883	-1.50347	3182	4310	2656	3512	4036	2348	3702	3294	2618	2334	3009	1984
ST3GAL4	NM_205806	CMP-N-acetylneuraminate-beta-galactosamide-alpha-2, 3-sialyltransferase 4 precursor [Source:RefSeq peptide;Acc:NP_991375]	0.0004972	0.0172	-0.5887	-1.50389	942.9	1166	739	779.7	852.1	723.1	890.5	1185	655.5	1025	1050	656.4
ESAM	NM_001078066	endothelial cell-selective adhesion molecule precursor [Source:RefSeq peptide;Acc:NP_001071534]	0.0004509	0.01645	-0.5981	-1.51372	7265	9997	5778	6579	7202	5703	9551	10620	5749	7329	8719	6515
FAM206A	NM_001045956	Protein FAM206A [Source:UniProtKB/Swiss-Prot;Acc:Q29S16]	0.0007676	0.02274	-0.602	-1.51782	1490	2122	1200	1273	1779	1321	1659	1786	1305	997.2	1619	911.3
TFPI2	NM_182788	Tissue factor pathway inhibitor 2 [Source:UniProtKB/Swiss-Prot;Acc:Q7YRQ8]	0.000194	0.01069	-0.605	-1.52098	2166	2531	1814	2492	2448	1831	2202	3110	1698	3722	3232	1975
STK38L	NM_001101092	serine/threonine-protein kinase 38-like [Source:RefSeq peptide;Acc:NP_001094562]	0.0002278	0.01186	-0.6053	-1.5213	4560	5044	3185	7146	5028	2961	4646	4658	2689	4542	3828	3177
EHD3	NM_001098004	EH domain-containing protein 3 [Source:RefSeq peptide;Acc:NP_001091473]	0.000122	0.007925	-0.6067	-1.52277	3245	1592	1052	5135	1735	1131	3787	1967	1199	4604	1906	1261
SPIRE2	NM_001205387	spire homolog 2 (Drosophila) [Source:HGNC Symbol;Acc:30623]	0.002681	0.04839	-0.6081	-1.52425	234.6	330.7	187.8	314.2	250.2	229.4	312	373.6	208	282.2	359.9	212.2
DEPDC1B	NM_001191451	DEP domain-containing protein 1B [Source:RefSeq peptide;Acc:NP_001178380]	0.001598	0.03626	-0.6082	-1.52436	442.7	425	281	464.9	522.4	277.5	379.1	403.8	313.4	315.4	394.3	244
SPRED1	NM_001192516	sprouty-related, EVH1 domain-containing protein 1 [Source:RefSeq peptide;Acc:NP_001179445]	0.0008022	0.02333	-0.6112	-1.52753	731.3	804.9	531.9	1006	950.2	478	815.1	889.7	540.5	877.7	660.2	564.5
NFKB2	NM_001102101	nuclear factor NF-kappa-B p100 subunit [Source:RefSeq peptide;Acc:NP_001095571]	0.001555	0.03578	-0.6151	-1.53166	3019	4726	2820	3096	2791	2566	4153	4578	2570	3057	3750	2223
TNFAIP1	NM_001192290	BTB/POZ domain-containing adapter for CUL3-mediated RhoA degradation protein 2 [Source:RefSeq peptide;Acc:NP_001179219]	0.03315	0.003542	-0.6179	-1.53464	3871	4208	2778	3888	3916	2377	4101	4340	2622	3958	3942	2743
SORBS2	NM_001079787	sorbin and SH3 domain-containing protein 2 [Source:RefSeq peptide;Acc:NP_001073255]	0.0007726	0.02282	-0.626	-1.54328	8197	8691	5519	8990	9109	5672	9231	9217	5464	5467	6089	4480
PLS3	NM_001045923	Plastin-3 [Source:UniProtKB/Swiss-Prot;Acc:A7E3Q8]	0.0001361	0.00843	-0.627	-1.54435	50930	51650	36140	54470	60120	34120	59290	52260	35950	36410	50600	30900
ANKH	NM_001109793	progressive ankylosis protein homolog [Source:RefSeq peptide;Acc:NP_001103263]	0.001973	0.04031	-0.6288	-1.54628	3000	2800	2259	2969	3295	1910	4169	4924	2430	2956	3211	2431
CD44	NM_174013	CD44 antigen precursor [Source:RefSeq peptide;Acc:NP_776438]	0.001555	0.03578	-0.631	-1.54864	13030	19720	12060	13620	17090	8675	14770	20120	11370	9982	13170	12470
COQ10B	NM_001075654	coenzyme Q-binding protein COQ10 homolog B, mitochondrial [Source:RefSeq peptide;Acc:NP_001069122]	0.001851	0.03901	-0.6375	-1.55563	740.8	1108	646.6	780.3	1055	617.4	792.4	777.5	582.9	586.6	746.2	479.2
SLC2A3	NM_174603	solute carrier family 2, facilitated glucose transporter member 3 [Source:RefSeq peptide;Acc:NP_777028]	0.001717	0.03732	-0.6399	-1.55822	6878	9800	6639	7089	8979	4063	7769	8374	5579	5987	6590	5069
TRMT6	NM_001038040	tRNA (adenine(58)-N(1))-methyltransferase non-catalytic subunit TRM6 [Source:UniProtKB/Swiss-Prot;Acc:Q2T9V5]	0.001876	0.03917	-0.6408	-1.55919	1124	1979	1292	1099	1834	1099	1271	1793	1149	808	1288	805.2
FBXL14	NM_001075947	F-box/LRR-repeat protein 14 [Source:UniProtKB/Swiss-Prot;Acc:Q17R01]	0.0003132	0.01423	-0.6421	-1.5606	847	946.4	668.2	738.8	967.1	587.3	907	1044	556.9	692.9	775.1	527.3
DNAJB11	NM_001034268	DnaJ homolog subfamily B member 11 [Source:UniProtKB/Swiss-Prot;Acc:Q3ZBA6]	0.0006521	0.02068	-0.6433	-1.5619	2979	5410	3081	3158	3867	2578	3400	4479	2711	2215	3399	2446
GPATCH4	NM_001078129	G patch domain-containing protein 4 [Source:UniProtKB/Swiss-Prot;Acc:Q2KJE1]	0.00209	0.04198	-0.6538	-1.57331	1043	1935	1276	829.5	1708	1218	1242	1939	1210	720.5	1491	714.4
TSPAN5	NM_001076119	Tetraspanin-5 [Source:UniProtKB/Swiss-Prot;Acc:Q17QJ5]	0.02573	0.003011	-0.6599	-1.57997	2666	2837	1540	2604	2697	1608	2872	2463	1649	2134	2567	1782
CHST1	NM_001083648	carbohydrate sulfotransferase 1 precursor [Source:RefSeq peptide;Acc:NP_001077117]	0.001289	0.03199	-0.664	-1.58447	2264	2375	1560	2106	1917	1388	2927	2957	1316	1825	1637	1236
PLA2G15	NM_174560	Group XV phospholipase A2 [Source:UniProtKB/Swiss-Prot;Acc:Q8WMP9]	0.001242	0.03156	-0.6649	-1.58546	725.4	832.8	575	718.4	735.4	379.6	712.8	646.8	390	773.7	651	423.4
KIAA0317	NM_001076165	protein KIAA0317 homolog [Source:RefSeq peptide;Acc:NP_001069633]	0.0003954	0.01575	-0.6712	-1.5924	3069	3304	2078	3457	2788	1503	2802	3192	1731	2204	2241	1803
DGKD	NM_001035282	diacylglycerol kinase delta [Source:RefSeq peptide;Acc:NP_001030359]	0.001356	0.03264	-0.6733	-1.59472	929.2	1270	759	842.9	850.4	747.1	1229	1322	665	867.7	955	530.6
LIMD2	NM_001040512	LIM domain-containing protein 2 [Source:UniProtKB/Swiss-Prot;Acc:Q1LZA7]	0.001094	0.02913	-0.6805	-1.6027	343.4	619.6	339.5	248.4	373.6	325.5	401.9	559.6	322.9	229.1	580.4	311.8
GPRC5B	NM_001075741	G-protein coupled receptor family C group 5 member B precursor [Source:RefSeq peptide;Acc:NP_001069209]	0.002216	0.04358	-0.6893	-1.6125	11330	13110	7892	9094	8555	6203	13440	10370	6927	8536	9415	4335
FAM3C	NM_001099147	Protein FAM3C [Source:UniProtKB/Swiss-Prot;Acc:A5PKI3]	0.0001827	0.01031	-0.7001	-1.62462	7286	8253	4313	9209	8154	4133	7837	6257	4440	6318	5781	4376
OSBPL11	NM_001193008	oxysterol-binding protein-related protein 11 [Source:RefSeq peptide;Acc:NP_001179937]	0.0005147	0.0174	-0.7021	-1.62687	1870	1645	1098	2646	2271	1105	2935	1758	1130	1659	1365	915.7
SLC31A1	NM_001100381	high affinity copper uptake protein 1 [Source:RefSeq peptide;Acc:NP_001093851]	0.0003283	0.01425	-0.7048	-1.62992	12230	17490	13810	16440	20890	8971	14750	18250	11010	10680	15920	10120
CCRN4L	NM_001082454	nocturnin [Source:RefSeq peptide;Acc:NP_001075923]	0.002004	0.04086	-0.7067	-1.63207	364	500.7	261	304	304.3	227	380.2	373.6	231.3	257.9	339.6	184.9
NEU1	NM_001083642	Sialidase-1 [Source:UniProtKB/Swiss-Prot;Acc:A6BMK7]	0.0004286	0.01623	-0.7079	-1.63342	2208	2728	1592	1814	1731	1320	1975	2146	1394	2203	2357	1096
ODC1	NM_174130	Ornithine decarboxylase [Source:UniProtKB/Swiss-Prot;Acc:P27117]	0.0001693	0.009816	-0.7087	-1.63433	9399	13270	8056	8148	12220	7893	10120	12230	8008	8012	11060	5478
ARHGEF15	NM_001205712	Bos taurus Rho guanine nucleotide exchange factor 15 (ARHGEF15) [Source: RefSeq peptide; Acc: NM_001205712 XM_589458]	0.0003241	0.01423	-0.7103	-1.63614	2261	2729	1894	2204	2683	1467	3154	3246	1478	2016	1994	1552
CD9	NM_173900	CD9 antigen [Source:UniProtKB/Swiss-Prot;Acc:P30932]	0.0002118	0.01122	-0.7145	-1.64091	35050	38640	21180	34460	32050	16680	47290	34970	20630	27230	34080	25390
RPIA	NM_001035433	Ribose-5-phosphate isomerase [Source:UniProtKB/Swiss-Prot;Acc:Q3T186]	0.0003553	0.01497	-0.7154	-1.64194	891.5	1318	783.6	773.3	1260	880.4	1048	1163	752.6	751.5	1187	530.6
ADORA2B	NM_001075925	Adenosine receptor A2b [Source:UniProtKB/Swiss-Prot;Acc:Q1LZD0]	0.002263	0.04414	-0.7171	-1.64387	530.1	577.8	366.4	496.8	576.5	281.1	546.5	408.8	346.2	399.6	475.4	216.6
CXCR7	NM_001098381	C-X-C chemokine receptor type 7 [Source:RefSeq peptide;Acc:NP_001091851]	0.001821	0.03871	-0.7182	-1.64513	6520	7011	4148	3497	5053	4338	8584	8792	4778	4340	6066	2831
MMP14	NM_174390	matrix metalloproteinase-14 precursor [Source:RefSeq peptide;Acc:NP_776815]	0.002233	0.04374	-0.7225	-1.65004	5662	9883	5811	6836	7197	3599	7401	10810	5140	4712	6556	5973
CHP1	NM_001075576	Calcium-binding protein p22 [Source:UniProtKB/Swiss-Prot;Acc:Q3SYS6]	0.0003819	0.01561	-0.7227	-1.65027	5497	8774	5479	5274	8142	4441	5551	7302	5080	3211	6591	3420
RIPK2	NM_001034610	Receptor-interacting serine/threonine-protein kinase 2 [Source:UniProtKB/Swiss-Prot;Acc:Q3SZJ2]	0.0002029	0.01087	-0.7374	-1.66717	3060	5593	2554	4238	4867	2973	3775	4125	2575	2457	3540	2609
ENO2	NM_001101125	gamma-enolase [Source:RefSeq peptide;Acc:NP_001094595]	0.001321	0.03247	-0.7468	-1.67807	721.9	925.1	672	940	863.9	467.2	1039	1144	556.9	936.4	1324	785.5
IRAK3	NM_001190299	interleukin-1 receptor-associated kinase 3 [Source:RefSeq peptide;Acc:NP_001177228]	0.0005024	0.01732	-0.7471	-1.67842	2419	4313	1915	3963	3662	1873	3016	2691	1831	2506	2690	2220
CEACAM1	NM_205788	carcinoembryonic antigen-related cell adhesion molecule 1 precursor [Source:RefSeq peptide;Acc:NP_991357]	0.001265	0.03189	-0.7495	-1.68121	2063	2334	1159	3522	1954	989.7	2164	2069	896.3	2561	1701	1656
KANK4	NM_001102053	Bos taurus KN motif and ankyrin repeat domains 4 (KANK4) [Source: RefSeq peptide; Acc: NM_001102053 XM_597235]	0.07308	0.005872	-0.7507	-1.68261	2995	2184	1563	3715	2801	1256	2666	2468	1399	2799	1952	1274
HPCAL1	NM_001098964	Hippocalcin-like protein 1 [Source:UniProtKB/Swiss-Prot;Acc:P29105]	0.0002679	0.01304	-0.7531	-1.68541	2054	1715	1131	1882	1569	946.5	1972	2282	855.3	2362	1563	1208
SMOX	NM_001205439	spermine oxidase [Source:RefSeq peptide;Acc:NP_001192368]	0.0005167	0.0174	-0.7547	-1.68728	178.1	259	152.4	166	219.8	118.9	246.9	261.4	138.2	159.4	208.8	128
YOD1	NM_001080309	Ubiquitin thioesterase OTU1 [Source:UniProtKB/Swiss-Prot;Acc:Q05B57]	0.001582	0.03615	-0.7625	-1.69643	228.7	372.6	210.9	227.3	373.6	170.6	202.5	316.7	206.6	148.3	235.8	149.9
C5H12orf39	NM_001075407	Spexin [Source:UniProtKB/Swiss-Prot;Acc:Q0VC44]	0.001908	0.03971	-0.7713	-1.70681	72.79	170	72.36	101.5	111.6	69.67	96.07	149.1	76.63	55.34	104.4	74.39
TCF4	NM_001034621	transcription factor 4 [Source:RefSeq peptide;Acc:NP_001029793]	0.05344	0.004748	-0.7737	-1.70965	8224	10530	5762	10240	8502	5483	10150	11970	5420	8636	10090	6964
ZNF706	NM_001199073; NM_001199074	zinc finger protein 706 [Source:RefSeq peptide;Acc:NP_001186002]	0.01124	0.001938	-0.7774	-1.71404	4302	5120	2868	4222	4659	2921	5446	5149	2827	3105	4203	2371
NPAS2	NM_001083763	neuronal PAS domain-containing protein 2 [Source:RefSeq peptide;Acc:NP_001077232]	0.0002707	0.01304	-0.7781	-1.71487	351.1	443	286.4	339.1	431.1	223.4	440.1	484.2	246.3	397.3	356.8	211.1
TBC1D16	NM_001206271	TBC1 domain family member 16 [Source:RefSeq peptide;Acc:NP_001193200]	0.01288	0.002142	-0.7838	-1.72166	2430	1782	1105	2449	1794	1129	2627	2342	1230	2273	2051	1076
BHLHE40	NM_001024929	Class E basic helix-loop-helix protein 40 [Source:UniProtKB/Swiss-Prot;Acc:Q5EA15]	0.0001124	0.007611	-0.7946	-1.7346	1083	891.9	484.2	942.5	612	445.6	976.2	928.3	489.9	1496	887.5	450.7
ANXA1	NM_175784	annexin A1 [Source:RefSeq peptide;Acc:NP_786978]	0.001035	0.02796	-0.7971	-1.7376	32110	55000	43470	34150	65820	22920	35630	45740	28930	24540	54860	30600
MANF	NM_001101211	Mesencephalic astrocyte-derived neurotrophic factor [Source:UniProtKB/Swiss-Prot;Acc:P80513]	0.0006965	0.02137	-0.8005	-1.7417	4550	8234	3965	4636	6448	4121	4576	5385	3466	2883	4956	2623
FAM110B	NM_001077018	Protein FAM110B [Source: UniProtKB; Acc: Q2KJ38]	0.0004527	0.01645	-0.8121	-1.75577	429.9	612.3	317.9	456.6	390.5	303.9	612.6	613.3	260	464.9	442.8	256
KLF4	NM_001105385	Krueppel-like factor 4 [Source:RefSeq peptide;Acc:NP_001098855]	0.001402	0.03346	-0.8133	-1.75723	2786	3368	1770	2178	2179	1340	2806	2941	1921	1992	2278	995.5
ZFP36	NM_174493	tristetraprolin [Source:RefSeq peptide;Acc:NP_776918]	0.002615	0.04787	-0.8248	-1.77129	507.8	546.6	321	426.6	412.5	259.4	581.6	889.7	388.6	456	665.2	408.1
RASL12	NM_001076933	ras-like protein family member 12 [Source:RefSeq peptide;Acc:NP_001070401]	0.0006117	0.01966	-0.8328	-1.78114	27.4	26.56	11.55	14.69	23.67	10.81	34.09	23.46	9579	16.6	30.09	8752
DPYSL5	NM_001109964	dihydropyrimidinase-related protein 5 [Source:RefSeq peptide;Acc:NP_001103434]	0.000564	0.01863	-0.8398	-1.7898	1990	3115	1954	2754	3564	1465	2965	4485	1801	3048	3444	2784
MSX1	NM_174798	homeobox protein MSX-1 [Source:RefSeq peptide;Acc:NP_777223]	0.0003541	0.01497	-0.84	-1.79005	371.7	527.3	257.9	302.7	426	236.6	385.3	372	220.3	286.7	345.2	189.3
MCAM	NM_001110062	cell surface glycoprotein MUC18 precursor [Source:RefSeq peptide;Acc:NP_001103532]	0.001785	0.03821	-0.8481	-1.80013	34390	66400	32040	31530	40160	22580	38710	49470	25470	20480	30160	21920
TSPAN13	NM_001035362	Tetraspanin-13 [Source:UniProtKB/Swiss-Prot;Acc:Q3ZBV0]	0.0001771	0.01017	-0.8518	-1.80475	2167	3975	2014	3732	3608	1527	2684	2907	1505	2837	2941	2275
PTGIS	NM_174444	Prostacyclin synthase [Source:UniProtKB/Swiss-Prot;Acc:Q29626]	0.001329	0.03256	-0.8551	-1.80888	4360	5077	2936	3686	3610	1739	3979	5229	1850	3589	2975	2644
DYRK3	NM_001100298	dual specificity tyrosine-phosphorylation-regulated kinase 3 [Source:RefSeq peptide;Acc:NP_001093768]	0.01119	0.001938	-0.8569	-1.81114	1548	1885	858.3	2135	1525	830	1850	1635	848.4	1847	1580	1051
ETS1	NM_001099106	protein C-ets-1 [Source:RefSeq peptide;Acc:NP_001092576]	3.61e-06	0.000978	-0.8634	-1.81932	8817	10580	5998	9161	9897	4917	10090	11230	5892	6542	9163	5311
SMAD9	NM_001076928	mothers against decapentaplegic homolog 9 [Source:RefSeq peptide;Acc:NP_001070396]	0.001345	0.03259	-0.8688	-1.82614	216.7	259.7	166.3	315.5	248.5	102.1	292.4	336.8	110.8	211.4	224.8	176.1
ITGAV	NM_174367	integrin alpha-V precursor [Source:RefSeq peptide;Acc:NP_776792]	0.0002141	0.01122	-0.8691	-1.82652	29870	53940	24780	36500	33780	17930	25110	37190	20040	30780	36560	24390
DUSP23	NM_001082609	dual specificity protein phosphatase 23 [Source:RefSeq peptide;Acc:NP_001076078]	0.0004298	0.01623	-0.8694	-1.8269	340	484.1	240.9	213.3	275.6	239	323.3	470.8	210.7	282.2	445.3	196.9
BIRC3	NM_001035293; NM_001035293_2	Baculoviral IAP repeat-containing 3 [Source: UniProtKB; Acc: Q3SYW8]	0.0007268	0.02201	-0.8758	-1.83503	2347	7681	2719	3889	4281	2465	3619	4648	2774	2380	3646	2911
CDC20B	NM_001206982	cell division cycle protein 20 homolog B [Source:RefSeq peptide;Acc:NP_001193911]	0.002443	0.04604	-0.8795	-1.83974	6851	14.61	7698	22.99	20.29	2402	16.53	20.11	1368	17.71	11.06	4376
IHH	NM_001076870	indian hedgehog protein [Source:RefSeq peptide;Acc:NP_001070338]	0.0001215	0.007925	-0.8823	-1.84331	0.8564	11.29	0	70.24	5072	0	11.36	10.05	0	2214	6756	0
ZDHHC14	NM_001191179	probable palmitoyltransferase ZDHHC14 [Source:RefSeq peptide;Acc:NP_001178108]	0.0001345	0.008387	-0.8847	-1.84638	384.5	418.4	245.6	454	468.3	218.6	346.1	363.6	180.6	353.1	351.3	191.4
SLC9A3R2	NM_001077065	Na(+)/H(+) exchange regulatory cofactor NHE-RF2 [Source:RefSeq peptide;Acc:NP_001070533]	0.001175	0.03037	-0.891	-1.85446	4892	3220	1838	2259	1662	1503	4348	4137	1753	3800	3264	1405
ECM1	NM_001099706	extracellular matrix protein 1 precursor [Source:RefSeq peptide;Acc:NP_001093176]	0.002685	0.04839	-0.8946	-1.85909	3110	3450	2350	4066	2475	1055	3064	3685	1114	5018	2587	1916
SLC20A2	NM_001080280	sodium-dependent phosphate transporter 2 [Source:RefSeq peptide;Acc:NP_001073749]	0.0003657	0.01521	-0.9022	-1.86891	2800	4165	2467	3032	3447	1393	3016	3907	1793	2783	2494	1716
LBH	NM_001099152	Protein LBH [Source:UniProtKB/Swiss-Prot;Acc:A5PJU8]	0.001302	0.03223	-0.9052	-1.8728	6415	4270	3111	8501	6196	2761	8348	9780	3448	5910	5772	4297
NFKBIA	NM_001045868	NF-kappa-B inhibitor alpha [Source:RefSeq peptide;Acc:NP_001039333]	0.001267	0.03189	-0.9136	-1.88374	1712	4179	1427	2400	2210	1355	2521	3626	1453	2258	2685	2376
APOLD1	NM_001101180	apolipoprotein L domain-containing protein 1 [Source:RefSeq peptide;Acc:NP_001094650]	0.0002304	0.01187	-0.9151	-1.8857	632.9	759.7	266.3	590.7	632.3	303.9	725.2	564.7	400.9	523.5	486.4	291
IL4R	NM_001075142	interleukin-4 receptor subunit alpha precursor [Source:RefSeq peptide;Acc:NP_001068610]	0.000305	0.01414	-0.917	-1.88818	1299	1379	552.7	1301	1004	647.4	1599	1758	707.5	1967	1317	915.7
TSPAN18	NM_001080920	tetraspanin 18 [Source:HGNC Symbol;Acc:20660]	0.0006898	0.02123	-0.933	-1.90924	1186	2702	1331	1646	2020	739.9	1650	2662	1155	1483	1569	1367
LRRC8A	NM_001076807	leucine-rich repeat-containing protein 8A [Source:RefSeq peptide;Acc:NP_001070275]	0.0006759	0.02108	-0.9359	-1.91308	7914	10590	5572	4819	5726	4543	7996	12310	4863	6380	7620	3645
GNPTAB	NM_001192228	N-acetylglucosamine-1-phosphotransferase subunits alpha/beta [Source:RefSeq peptide;Acc:NP_001179157]	0.05031	0.004676	-0.9441	-1.92399	13730	16700	10890	18280	16980	6198	15100	17620	7912	11560	16620	9780
VLDLR	NM_174489	very low-density lipoprotein receptor precursor [Source:RefSeq peptide;Acc:NP_776914]	0.0001322	0.008301	-0.9455	-1.92586	8954	17690	6990	13550	12290	5619	13030	14920	7606	8812	9939	7808
SNN	NM_001113722	Stannin [Source:UniProtKB/Swiss-Prot;Acc:Q17Q87]	0.0005404	0.01811	-0.9467	-1.92746	2779	1776	1169	1769	1469	1097	2661	1913	1097	3361	3224	913.5
C1QTNF5	NM_001099138	complement C1q tumor necrosis factor-related protein 5 precursor [Source:RefSeq peptide;Acc:NP_001092608]	0.04783	0.004568	-0.9476	-1.92866	4695	7517	3187	4183	4284	2695	4917	6004	2837	4325	5002	2915
SDCBP	NM_001075483	syntenin-1 [Source:RefSeq peptide;Acc:NP_001068951]	0.0009245	0.0005083	-0.9507	-1.93281	16520	15670	7115	18330	15320	7754	19920	15980	7926	16560	15200	8873
MARCH3	NM_001077941	E3 ubiquitin-protein ligase MARCH3 [Source:UniProtKB/Swiss-Prot;Acc:A0JN69]	0.0002685	0.01304	-0.9546	-1.93804	2268	4800	1779	2142	2636	1691	2317	2778	1600	1672	2539	1409
METTL11B	NM_001192536	alpha N-terminal protein methyltransferase 1B [Source:RefSeq peptide;Acc:NP_001179465]	0.001628	0.03656	-0.9628	-1.94909	6851	9298	0.7698	6386	21.98	1201	5165	15.08	0	8854	6756	4376
PLAC8	NM_001025325; NM_001076987	placenta-specific 8 [Source:RefSeq peptide;Acc:NP_001020496]; Placenta-specific gene 8 protein [Source:UniProtKB/Swiss-Prot;Acc:Q3ZCB2]	0.002369	0.04528	-0.9672	-1.95504	125.9	592.4	297.9	255.4	711.8	271.5	153.9	351.9	153.3	259	426.2	307.4
CD40	NM_001105611	tumor necrosis factor receptor superfamily member 5 precursor [Source:RefSeq peptide;Acc:NP_001099081]	0.0001035	0.007218	-0.9914	-1.98811	1835	2731	1156	2510	2240	926.1	2330	2765	1102	1921	2268	1746
EFHD2	NM_001103245	EF-hand domain-containing protein D2 [Source:UniProtKB/Swiss-Prot;Acc:A5D7A0]	0.0003609	0.01507	-0.9914	-1.98811	3014	4112	2069	1875	2076	1655	2648	3700	1609	2651	3259	1167
EAF2	NM_001046507	ELL-associated factor 2 [Source:RefSeq peptide;Acc:NP_001039972]	0.002512	0.04679	-1	-2	32.54	72.39	21.55	14.05	60.86	14.41	16.53	30.16	15.05	14.39	24.57	15.32
DRD1	NM_174042	D(1A) dopamine receptor [Source:UniProtKB/Swiss-Prot;Acc:Q95136]	0.002819	0.04994	-1	-2	17.13	25.24	3079	10.22	10.14	0	8264	13.4	8.21	8854	14.13	1094
TMEM204	NM_001076377	Transmembrane protein 204 [Source:UniProtKB/Swiss-Prot;Acc:Q0IIE5]	0.000353	0.01497	-1.019	-2.02651	546.4	678.7	344.9	352.5	414.2	350.7	637.4	869.6	354.4	593.3	720.4	235.2
TNIP1	NM_001024554	TNFAIP3-interacting protein 1 [Source:RefSeq peptide;Acc:NP_001019725]	0.0002824	0.01332	-1.025	-2.03496	8433	15900	5228	7095	6749	5143	10260	10850	5220	7276	9037	4981
HCRTR1	NM_001048182	Orexin receptor type 1 [Source:UniProtKB/Swiss-Prot;Acc:Q0GBZ5]	0.001158	0.03016	-1.027	-2.03778	484.7	379.2	252.5	277.1	270.5	161	290.3	422.2	138.2	638.6	325.5	101.7
CSF1	NM_174026	macrophage colony-stimulating factor 1 precursor [Source:RefSeq peptide;Acc:NP_776451]	0.0002992	0.01397	-1.032	-2.04486	4729	6281	2716	6227	3484	1684	5257	4802	1773	6626	3988	2744
FAM107B	NM_001046393	protein FAM107B [Source:RefSeq peptide;Acc:NP_001039858]	0.0001251	0.008066	-1.034	-2.04769	749.3	1912	771.3	1375	1398	804.8	1199	1588	775.9	473.7	1071	504.3
FSD1L	NM_001192260	FSD1-like protein [Source:RefSeq peptide;Acc:NP_001179189]	0.0002683	0.01304	-1.037	-2.05196	135.3	241.7	101.6	236.3	260.4	87.68	188	303.3	128.6	170.4	176.3	131.3
SULT1B1	NM_001075823	Sulfotransferase family cytosolic 1B member 1 [Source:UniProtKB/Swiss-Prot;Acc:Q3T0Y3]	0.01938	0.002552	-1.044	-2.06194	2169	2456	1135	2206	2096	981.3	1801	1619	1063	2852	2817	1108
MGLL	NM_001206681	monoglyceride lipase [Source:RefSeq peptide;Acc:NP_001193610]	0.001071	0.02878	-1.051	-2.07197	256.9	340.7	143.9	229.2	206.3	176.6	380.2	532.8	173.8	281.1	450.2	212.2
KCNJ2	NM_174373	Inward rectifier potassium channel 2 [Source:UniProtKB/Swiss-Prot;Acc:O19182]	0.07009	0.00568	-1.057	-2.0806	5024	7102	3382	5409	6561	2551	5812	6752	3254	4113	4011	2368
LDOC1	NM_001081544	Protein LDOC1 [Source: UniProtKB; Acc: Q17QF6]	0.02016	0.002583	-1.061	-2.08638	10790	6976	3713	15620	7853	3326	17600	10390	3485	9889	5816	4085
CNKSR3	NM_001192112	connector enhancer of kinase suppressor of ras 3 [Source:RefSeq peptide;Acc:NP_001179041]	0.0001551	0.0002451	-1.068	-2.09652	2806	2853	1249	3213	3084	1325	3586	2832	1349	2356	2654	1428
CYP27B1	NM_001192284	25-hydroxyvitamin D-1 alpha hydroxylase, mitochondrial [Source:RefSeq peptide;Acc:NP_001179213]	0.002673	0.04839	-1.069	-2.09798	196.1	463.5	324.1	235	535.9	161	410.1	521.1	209.4	77.48	270.2	121.4
HBEGF	NM_001144090	proheparin-binding EGF-like growth factor precursor [Source:RefSeq peptide;Acc:NP_001137562]	0.001027	0.02796	-1.082	-2.11697	272.3	580.4	324.1	267.6	444.6	183.8	321.3	762.4	225.8	189.3	310.8	215.5
CELF4	NM_001099068	CUGBP Elav-like family member 4 [Source:RefSeq peptide;Acc:NP_001092538]	0.001475	0.03462	-1.085	-2.12138	17.98	72.39	27.71	47.89	43.96	12.01	64.05	58.64	12.32	15.5	40.54	26.26
SLC39A10	NM_001205880	zinc transporter ZIP10 precursor [Source:RefSeq peptide;Acc:NP_001192809]	0.0002737	0.01311	-1.089	-2.12727	7304	11850	5315	12480	12750	3311	10230	11220	4473	10260	8280	7294
FCGR2	NM_174539	Low affinity immunoglobulin gamma Fc region receptor II [Source:UniProtKB/Swiss-Prot;Acc:Q28110]	0.00037	0.01532	-1.092	-2.13169	151.6	150.1	87.75	236.3	206.3	67.26	319.2	197.7	65.68	130.6	108.1	61.26
TTC9B	NM_001105507	tetratricopeptide repeat protein 9B [Source:RefSeq peptide;Acc:NP_001098977]	0.0004025	0.01577	-1.098	-2.14058	23.12	27.23	6158	9579	10.14	7207	19.63	33.51	5474	16.6	22.11	3282
EPB42	NM_174312	Erythrocyte membrane protein band 4.2 [Source: UniProtKB/O46510]	0.0003725	0.01535	-1.103	-2.14801	3970	6851	4202	5540	7801	2802	7410	10230	3050	2709	4068	3185
SPRY1	NM_001099366	protein sprouty homolog 1 [Source:RefSeq peptide;Acc:NP_001092836]	0.01804	0.002552	-1.112	-2.16145	1945	2348	812.9	2626	2330	827.6	2944	1915	912.7	1420	1468	1101
ITGA10	NM_001205590	integrin alpha-10 precursor [Source:RefSeq peptide;Acc:NP_001192519]	0.001959	0.04014	-1.126	-2.18253	1304	1330	854.4	2080	1434	348.3	1402	1245	379	1714	669.5	501
SLCO4A1	NM_001192727	solute carrier organic anion transporter family member 4A1 [Source:RefSeq peptide;Acc:NP_001179656]	0.001338	0.03259	-1.127	-2.18404	918.9	2236	943	775.2	1109	635.4	1289	1516	654.1	801.3	1002	394.9
ADRA2B	NM_001206628	Alpha-2B adrenergic receptor [Source:UniProtKB/Swiss-Prot;Acc:O77700]	0.0003238	0.01423	-1.129	-2.18707	7707	9298	0	5747	3381	0	15.5	30.16	1368	2214	9213	0
RRP15	NM_001040506	RRP15-like protein [Source:UniProtKB/Swiss-Prot;Acc:Q3T062]	0.03576	0.003685	-1.134	-2.19466	1351	2349	1152	1448	2242	964.5	1645	2175	970.2	813.5	1552	629
PKIG	NM_205812	cAMP-dependent protein kinase inhibitor gamma [Source:RefSeq peptide;Acc:NP_991381]	0.003044	0.0009037	-1.14	-2.20381	3174	4644	1672	2618	3020	2018	3679	4638	1765	3216	4391	1980
NFKBIE	NM_001130746	NF-kappa-B inhibitor epsilon [Source:RefSeq peptide;Acc:NP_001124218]	0.000131	0.008281	-1.14	-2.20381	602	1447	506.5	619.4	671.2	431.2	1105	1144	489.9	492.5	835.9	385.1
SYTL2	NM_001102278	synaptotagmin-like protein 2 [Source:RefSeq peptide;Acc:NP_001095748]	0.08656	0.006462	-1.143	-2.2084	1798	1771	715.1	2603	2264	678.6	2350	2361	914.1	2051	1773	1306
ARNT2	NM_001206705	Uncharacterized protein [Source: UniProtKB; Acc: F1MYL2]	0.01827	0.002552	-1.154	-2.2253	168.7	226.5	77.75	335.9	241.8	111.7	297.5	243	101.3	338.7	239.5	109.4
MALL	NM_001046115	MAL-like protein [Source:RefSeq peptide;Acc:NP_001039580]	0.0005862	0.000397	-1.168	-2.247	10550	12310	6760	9222	12470	4531	12050	13260	5433	8175	12120	5275
RAMP3	NM_001083505	receptor activity-modifying protein 3 precursor [Source:RefSeq peptide;Acc:NP_001076974]	0.001714	0.03732	-1.186	-2.27521	3183	4790	685.1	3754	2413	1709	5137	3358	1284	2535	2809	2084
NDRG2	NM_001035304	NDRG2, Wnt signaling [Source: UniProtKB; Acc: Q3ZBA8]	0.05552	0.004829	-1.187	-2.27679	8627	13280	5733	12260	14660	5269	13400	14060	5082	6663	6875	5051
PLAU	NM_174147	Urokinase-type plasminogen activator Urokinase-type plasminogen activator long chain A Urokinase-type plasminogen activator short chain A Urokinase-type plasminogen activator chain B [Source:UniProtKB/Swiss-Prot;Acc:Q05589]	0.001286	0.03199	-1.19	-2.28153	5212	15520	5062	9944	10510	3585	7428	15310	4089	6118	6414	7799
NTN1	NM_001192566	netrin-1 precursor [Source:RefSeq peptide;Acc:NP_001179495]	0.001923	0.0398	-1.202	-2.30058	289.5	163.4	85.44	114.9	76.08	74.47	237.6	281.5	79.37	221.4	208.8	50.32
SLC4A7	NM_001098926	sodium bicarbonate cotransporter 3 [Source:RefSeq peptide;Acc:NP_001092396]	0.0004652	0.01671	-1.211	-2.31498	2345	5013	2041	2414	3796	1272	3087	4413	1734	1266	1851	1344
ID3	NM_001014950	DNA-binding protein inhibitor ID-3 [Source:UniProtKB/Swiss-Prot;Acc:Q5E981]	0.0004714	0.01687	-1.212	-2.31659	3731	3974	1919	2457	2122	2024	4490	5239	1966	4245	5279	1136
PCDH12	NM_001098111	protocadherin-12 precursor [Source:RefSeq peptide;Acc:NP_001091580]	0.0001788	0.01021	-1.237	-2.35708	1601	1855	776.7	2580	1591	458.8	2059	2165	593.9	2147	1084	934.3
RUNDC3B	NM_001076874_2; NM_001076874	RUN domain-containing protein 3B [Source:UniProtKB/Swiss-Prot;Acc:Q08E29]	0.0005707	0.01878	-1.241	-2.36362	63.37	18.6	8468	68.33	35.5	6006	74.38	55.29	8.21	34.31	39.31	15.32
FRMD4A	NM_001192267	FERM domain-containing protein 4A [Source:RefSeq peptide;Acc:NP_001179196]	2.58e-06	0.0009037	-1.242	-2.36526	2823	4099	1947	3354	3868	1451	3946	5236	1728	2712	3092	1631
OLR1	NM_174132	oxidized low-density lipoprotein receptor 1 [Source:RefSeq peptide;Acc:NP_776557]	0.0001158	0.007715	-1.244	-2.36854	52630	115600	43620	64450	75270	32410	65310	80570	32150	29430	51620	26460
VCAM1	NM_001101158; NM_174484	vascular cell adhesion molecule 1 precursor [Source:RefSeq peptide;Acc:NP_001094628]; vascular cell adhesion molecule 1 precursor [Source:RefSeq peptide;Acc:NP_776909]	0.001186	0.03048	-1.249	-2.37677	2122	8690	1677	12390	5637	2029	8905	5812	1981	3446	3854	4221
MAFF	NM_001103300	Transcription factor MafF [Source:UniProtKB/Swiss-Prot;Acc:A7YY73]	0.001603	0.03626	-1.255	-2.38667	1394	2287	722	1266	1344	903.2	1762	1562	738.9	722.7	1188	257.1
ICAM1	NM_174348	intercellular adhesion molecule 1 precursor [Source:RefSeq peptide;Acc:NP_776773]	0.002095	0.042	-1.257	-2.38998	3826	13370	2880	6916	5106	2385	5532	7751	2578	4800	4398	4739
ITGA2	NM_001166499	integrin alpha-2 precursor [Source:RefSeq peptide;Acc:NP_001159971]	0.0002591	0.013	-1.298	-2.45888	4308	8359	3603	5945	6159	1535	4821	7458	2421	3828	3973	2813
IL21R	NM_001193179	interleukin-21 receptor precursor [Source:RefSeq peptide;Acc:NP_001180108]	0.0009072	0.02522	-1.305	-2.47084	544.7	649.5	182.4	850.6	371.9	201.8	906	752.3	179.3	909.8	781.8	431
PROCR	NM_174437	Endothelial protein C receptor [Source:UniProtKB/Swiss-Prot;Acc:Q28105]	0.02195	0.002722	-1.322	-2.50012	11610	21040	7000	8745	14210	5302	15050	20220	6804	7992	10410	6815
CD46	NM_001242564; NM_001242565; NM_001242561; NM_001242562; NM_183080; NM_001242563	membrane cofactor protein isoform 5 precursor [Source:RefSeq peptide;Acc:NP_001229494]	0.03064	0.003459	-1.325	-2.50533	40910	58990	25530	43880	49340	14190	42100	50050	15320	22600	34410	20850
ID2	NM_001034231	DNA-binding protein inhibitor ID-2 [Source:UniProtKB/Swiss-Prot;Acc:Q3ZC46]	0.007121	0.001534	-1.327	-2.5088	1497	1500	762.1	1534	1544	821.6	1712	2711	851.2	1469	2353	720.9
ULBP15	NM_001168611_2; NM_001168611	Bos taurus UL16-binding protein 15 (ULBP15) [Source: RefSeq peptide, Acc: NM_001168611 XM_001254439]	0.0001436	0.008673	-1.336	-2.5245	368.2	1775	586.6	586.8	1189	485.3	493.8	970.1	432.4	272.3	778.2	316.2
DOK5	NM_001075939; NM_001075939_2	docking protein 5 [Source:RefSeq peptide;Acc:NP_001069407]	0.0001813	0.01029	-1.341	-2.53327	154.1	296.2	164.7	167.3	235	70.87	184.9	335.1	72.53	174.9	238.9	94.08
TM4SF18	NM_001034287; NM_001184724	Transmembrane 4 L6 family member 18 [Source:UniProtKB/Swiss-Prot;Acc:Q3T110]	3.23e-07	0.0003482	-1.361	-2.56863	1198	1986	822.9	2037	2117	649.8	1966	1768	734.8	1687	1535	611.5
ULBP13	NM_001168604	Bos taurus UL16 binding protein 13 (ULBP13) [Source:RefSeq peptide;Acc:NP_001168604]	0.0002288	0.01186	-1.367	-2.57934	222.7	1120	364.1	360.8	699.9	278.7	303.7	568	250.4	176	481.5	181.6
NAV3	NM_001192669	neuron navigator 3 [Source:RefSeq peptide;Acc:NP_001179598]	0.0003672	0.0003482	-1.368	-2.58112	1780	2082	827.5	1529	1687	575.3	1504	1912	833.4	1938	1879	629
NR4A1	NM_001075911	Nuclear receptor subfamily 4 group A member 1 [Source:UniProtKB/Swiss-Prot;Acc:Q0V8F0]	0.0003291	0.01425	-1.381	-2.60449	519.8	685.4	281	376.1	368.6	165.8	738.6	1097	318.8	471.5	669.5	273.5
CEBPD	NM_174267	CCAAT/enhancer-binding protein delta [Source: UniProtKB; Acc: O02756]	0.0002052	0.01093	-1.387	-2.61534	972.8	2383	570.4	991.7	735.4	559.7	1294	1516	476.2	929.7	1386	640
ZC3H12A	NM_001102187	Ribonuclease ZC3H12A [Source:UniProtKB/Swiss-Prot;Acc:A6QQJ8]	0.000279	0.01322	-1.392	-2.62442	282.6	860	213.2	364.6	292.5	171.8	376	460.8	191.6	363	391.2	155.3
OSTN	NM_001098935	osteocrin precursor [Source:RefSeq peptide;Acc:NP_001092405]	0.03188	0.003474	-1.432	-2.69821	59.09	116.9	38.49	137.9	142	24.02	180.8	113.9	34.21	71.94	94.58	48.13
IGFBP5	NM_001105327	Insulin-like growth factor-binding protein 5 [Source:UniProtKB/Swiss-Prot;Acc:Q05717]	0.000427	0.01623	-1.472	-2.77406	652.6	592.4	167	693.5	390.5	180.2	1847	998.6	162.8	375.2	339	282.2
TRIB1	NM_001101105	tribbles homolog 1 [Source:RefSeq peptide;Acc:NP_001094575]	0.06925	0.00566	-1.503	-2.83431	297.2	974.9	261	346.7	576.5	199.4	492.8	940	268.2	177.1	385.1	244
PLAUR	NM_174423	Urokinase plasminogen activator surface receptor [Source:UniProtKB/Swiss-Prot;Acc:Q05588]	2.35e-05	0.00282	-1.519	-2.86592	2578	7363	1819	2436	4049	1898	4184	6208	1841	987.3	2993	1501
CRYAB	NM_174290	Alpha-crystallin B chain [Source:UniProtKB/Swiss-Prot;Acc:P02510]	0.007822	0.001612	-1.533	-2.89387	982.3	642.9	304.1	1115	679.7	182.6	1031	1029	218.9	658.6	552.1	250.5
ESM1	NM_001098101	endothelial cell-specific molecule 1 precursor [Source:RefSeq peptide;Acc:NP_001091570]	0.0004177	0.01623	-1.594	-3.01885	108300	119500	53060	100400	164900	54000	166600	160300	46130	37540	75360	17030
RGS2	NM_001075596	regulator of G-protein signaling 2 [Source:RefSeq peptide;Acc:NP_001069064]	0.0001552	0.009314	-1.606	-3.04407	254.3	492.1	115.5	413.2	464.9	100.9	434.9	598.2	147.8	265.6	611.1	309.6
ZBTB32	NM_001191224	zinc finger and BTB domain-containing protein 32 [Source:RefSeq peptide;Acc:NP_001178153]	0.01663	0.002544	-1.616	-3.06524	106.2	79.69	23.09	157.7	76.08	20.42	147.7	87.13	8.21	74.16	68.79	20.79
CXCL3	NM_001046513	chemokine (C-X-C motif) ligand 2 precursor [Source:RefSeq peptide;Acc:NP_001039978]	0.0002496	0.01266	-1.617	-3.06737	3128	13460	2245	7830	7180	2282	6225	4997	2057	3524	3769	2852
COL15A1	NM_001191285	collagen alpha-1(XV) chain precursor [Source:RefSeq peptide;Acc:NP_001178214]	0.0004748	0.01692	-1.627	-3.0887	3082	5368	1704	7028	5080	1312	10060	13150	2797	6551	5365	3338
MYLK	NM_176636_2; NM_176636	Bos taurus myosin light chain kinase (MYLK), mRNA [Source: RefSeq peptide; Acc:NM_176636 XM_590786]	1.19e-05	0.002015	-1.683	-3.21095	627.7	505.4	120.9	1526	706.7	165.8	907	692	149.2	1011	438.5	253.8
PLAT	NM_174146	Tissue-type plasminogen activator Tissue-type plasminogen activator chain A Tissue-type plasminogen activator chain B [Source:UniProtKB/Swiss-Prot;Acc:Q28198]	0.0007996	0.02333	-1.698	-3.24451	2022	6865	1897	2181	2854	743.5	3089	7664	1232	2681	2540	2120
SEMA6D	NM_001191133	semaphorin-6D precursor [Source:RefSeq peptide;Acc:NP_001178062]	0.0008911	0.02514	-1.735	-3.32879	170.4	100.9	14.63	231.8	115	7207	238.6	157.5	30.11	208.1	93.35	57.98
HCAR1	NM_001145234	hydroxycarboxylic acid receptor 1 [Source:RefSeq peptide;Acc:NP_001138706]	0.04818	0.004568	-1.744	-3.34963	341.7	685.4	110.8	826.3	449.7	84.08	606.4	449	127.3	575.5	361.8	223.2
NT5E	NM_174129	5-nucleotidase precursor [Source:RefSeq peptide;Acc:NP_776554]	0.002505	0.0009037	-1.758	-3.38229	445.3	674.1	190.1	551.7	573.1	133.3	655	809.3	180.6	439.4	764	287.7
RBM20	NM_001192613	probable RNA-binding protein 20 [Source:RefSeq peptide;Acc:NP_001179542]	0.0008495	0.0005049	-1.785	-3.44618	205.5	193.9	58.5	210.1	148.8	48.04	242.8	224.5	53.37	330.9	249.4	45.95
SLC46A2	NM_001024519	thymic stromal cotransporter homolog [Source:RefSeq peptide;Acc:NP_001019690]	0.0004954	0.0172	-1.878	-3.67565	52.24	216.5	13.86	203.1	99.75	21.62	89.88	105.6	16.42	89.65	117.9	65.64
SELP	NM_174183	P-selectin precursor [Source:RefSeq peptide;Acc:NP_776608]	0.03114	0.003473	-1.89	-3.70635	44070	193100	54220	98890	109400	20690	77770	124900	29590	20750	87490	32660
NFKBIZ	NM_174726	NF-kappa-B inhibitor zeta [Source:UniProtKB/Swiss-Prot;Acc:Q9BE45]	2.24e-05	0.002722	-1.911	-3.7607	2315	7858	1838	3797	5146	938.1	3954	4082	1240	1541	2750	1164
ADAMTS4	NM_181667	A disintegrin and metalloproteinase with thrombospondin motifs 4 precursor [Source:RefSeq peptide;Acc:NP_858053]	0.00169	0.03718	-1.931	-3.81319	196.1	1960	359.5	273.3	505.5	138.1	386.4	1939	275.1	238	450.8	444.2
SPRY4	NM_001081512	Protein sprouty homolog 4 [Source:UniProtKB/Swiss-Prot;Acc:A2VDU1]	0.009059	0.001748	-2.01	-4.02782	629.4	1333	381	882.5	946.8	296.7	1074	1791	309.3	657.4	772	164.1
SERPINB2	NM_001192079; NM_001192051	serpin peptidase inhibitor, clade B (ovalbumin), member 2 [Source:RefSeq peptide;Acc:NP_001179008]; serpin peptidase inhibitor, clade B (ovalbumin), member 2 [Source:RefSeq peptide;Acc:NP_001178980]	0.0005175	0.0174	-2.039	-4.10961	9.42	154.1	18.47	22.35	38.89	3603	13.43	55.29	10.95	2214	30.71	4376
RGS16	NM_174450	Regulator of G-protein signaling 16 [Source:UniProtKB/Swiss-Prot;Acc:O46471]	0.02954	0.003375	-2.047	-4.13246	108.8	269.6	46.19	181.4	131.9	27.63	232.4	331.8	38.32	109.6	135.7	63.45
RND1	NM_001046016	Rho-related GTP-binding protein Rho6 [Source:UniProtKB/Swiss-Prot;Acc:Q2HJ68]	0.004265	0.001064	-2.06	-4.16986	2371	4704	859.8	3245	2284	708.7	4323	3286	751.3	1214	1801	506.5
CCL2	NM_174006	C-C motif chemokine 2 [Source:UniProtKB/Swiss-Prot;Acc:P28291]	0.0001369	0.00843	-2.088	-4.25158	4099	28200	3902	9589	16720	3557	12090	10420	2283	2705	6200	4520
FNDC4	NM_001102324	fibronectin type III domain-containing protein 4 precursor [Source:RefSeq peptide;Acc:NP_001095794]	0.004095	0.001064	-2.092	-4.26339	230.4	218.5	76.98	411.9	326.3	46.84	338.8	450.7	45.16	302.2	262.3	87.52
MRAP2	NM_001099393	melanocortin-2 receptor accessory protein 2 [Source:RefSeq peptide;Acc:NP_001092863]	0.0003466	0.0003482	-2.127	-4.36808	168.7	167.4	30.79	392.7	245.1	38.44	285.1	236.3	38.32	264.5	205.7	54.7
CHRM4	NM_001103243	muscarinic acetylcholine receptor M4 [Source:RefSeq peptide;Acc:NP_001096713]	0.05358	0.004748	-2.163	-4.47845	184.1	411.7	121.6	363.3	334.8	92.49	434.9	1159	99.89	241.3	367.3	148.8
SOD2	NM_201527	Superoxide dismutase [Mn], mitochondrial [Source:UniProtKB/Swiss-Prot;Acc:P41976]	0.01909	0.002552	-2.233	-4.70111	7374	31130	3066	14670	9189	3458	9518	10110	3053	5914	14730	4062
PTX3	NM_001076259	pentraxin-related protein PTX3 precursor [Source:RefSeq peptide;Acc:NP_001069727]	0.001495	0.03482	-2.377	-5.19455	52.24	299.5	13.86	38.31	20.29	10.81	20.66	25.13	19.16	39.85	92.74	10.94
ID1	NM_001097568	DNA-binding protein inhibitor ID-1 [Source:RefSeq peptide;Acc:NP_001091037]	0.005899	0.001364	-2.391	-5.24521	1257	3504	679.7	876.8	1253	421.6	1727	4591	729.4	1017	3200	489
OXTR	NM_174134	Oxytocin receptor [Source:UniProtKB/Swiss-Prot;Acc:P56449]	0.002752	0.0009037	-2.396	-5.26342	32.54	83.01	13.09	65.13	86.22	3603	64.05	139.1	6842	99.61	88.44	17.5
KCNJ15	NM_001099018	ATP-sensitive inward rectifier potassium channel 15 [Source:RefSeq peptide;Acc:NP_001092488]	1.596e-05	0.07629	-2.458	-5.49454	197.8	220.5	26.17	527.5	184.3	31.23	367.8	214.5	23.26	318.8	210	36.1
IL1RL1	NM_001206302	Bos taurus interleukin 1 receptor like 1 (IL1RL1), mRNA [Source: RefSeq peptide; Acc: NM_001206302 XM_871776]	0.03405	0.003587	-2.572	-5.94633	112.2	399.8	55.42	437.4	211.3	15.61	250	202.7	13.68	65.3	122.8	35.01
C2CD4B	NM_001046307	C2 calcium-dependent domain-containing protein 4A [Source:UniProtKB/Swiss-Prot;Acc:Q2KJ18]	0.01929	0.002552	-2.595	-6.04189	77.07	183.3	23.86	58.75	49.03	15.61	166.3	271.4	13.68	58.66	106.3	12.03
RCAN1	NM_001034679	Calcipressin-1 [Source:UniProtKB/Swiss-Prot;Acc:Q3ZBP4]	1.609e-05	0.07629	-2.609	-6.10081	12610	12790	1398	16260	9331	1360	18630	10050	1412	7034	7457	2189
IL1A	NM_174092	Interleukin-1 alpha [Source:UniProtKB/Swiss-Prot;Acc:P08831]	0.04596	0.004447	-2.629	-6.18597	549.8	3014	183.2	1608	1446	324.3	1230	889.7	202.5	220.3	569.3	206.8
FCGR1A	NM_174538	high affinity immunoglobulin gamma Fc receptor I precursor [Source:RefSeq peptide;Acc:NP_776963]	0.0008521	0.0005049	-2.814	-7.03232	613.2	1410	206.3	905.5	999.2	105.7	611.6	866.3	91.68	454.9	562	96.27
SELE	NM_174181	E-selectin [Source:UniProtKB/Swiss-Prot;Acc:P98107]	0.04911	0.00461	-2.907	-7.50057	8251	46260	6667	18780	21550	1779	18350	22430	2493	4168	10430	2297
CCL24	NM_001046596	C-C motif chemokine 24 precursor [Source:RefSeq peptide;Acc:NP_001040061]	0.07716	0.006096	-3.03	-8.1681	23.12	419.7	22.32	122	174.1	14.41	68.18	103.9	6842	9961	44.83	10.94
CD274	NM_001163412	programmed cell death 1 ligand 1 precursor [Source:RefSeq peptide;Acc:NP_001156884]	0.009595	0.001766	-3.179	-9.05679	362.2	2006	167	598.3	924.8	85.28	652.9	754	80.74	169.3	386.9	72.2
GRO1	NM_175700	Growth-regulated protein homolog beta [Source:UniProtKB/Swiss-Prot;Acc:O46677]	0.008233	0.001661	-3.234	-9.40873	916.3	8483	414.1	2556	2681	317.1	2008	2287	336.6	599.9	1725	489
IL6	NM_001015617; NM_173923	interferon beta-2 precursor [Source:RefSeq peptide;Acc:NP_001015617]; Interleukin-6 [Source:UniProtKB/Swiss-Prot;Acc:P26892]	0.002083	0.04193	-3.495	-11.2746	0.8564	777	10.78	17.88	27.05	3603	11.36	70.37	12.32	1107	20.88	17.5
CXCL2	NM_001048165; NM_174299	Growth-regulated protein homolog gamma [Source:UniProtKB/Swiss-Prot;Acc:O46675]	0.009219	0.001748	-3.502	-11.3294	368.2	4069	174	1057	1156	123.7	813	968.5	104	274.5	761.6	167.4
