# Supplementary material for: RNA-Seq Analyses Reveal That Endothelial Activation and Fibrosis Are Induced Early and Progressively by Besnoitia besnoiti Host Cell Invasion and Proliferation
Source: Front Cell Infect Microbiol. 2020 May 15;10:218. doi: 10.3389/fcimb.2020.00218 (PMC7242738; doi:10.3389/fcimb.2020.00218)
Supplement: Supplementary Table 8 — Results from the Gene Ontology (GO) analysis in the category for biological process complete (bp complete) at 32 vs. 12 hpi. [file Table_8.XLSX]

## Sheet: Table S8 GO bp 32hpi vs 12 hpi
GO biological process complete	Nº of genes in the pathway Bos taurus - REFLIST (21987)	Nº of hits among DEGs in the comparison 32 hpi vs 12 hpi	Expected hits	Hits (over/under)	32 vs 12 hpi (fold Enrichment)	raw P-value	FDR
regulation of growth (GO:0040008)	461	24	10.04	+	2.39	1.58E-04	1.02E-02
regulation of I-kappaB kinase/NF-kappaB signaling (GO:0043122)	147	12	3.20	+	3.75	1.62E-04	1.04E-02
circulatory system development (GO:0072359)	643	41	14.01	+	2.93	3.06E-09	1.05E-06
sensory perception of chemical stimulus (GO:0007606)	1072	1	23.35	-	.04	3.01E-09	1.06E-06
wound healing (GO:0042060)	216	19	4.71	+	4.04	7.81E-07	1.09E-04
regulation of immune system process (GO:0002682)	946	46	20.61	+	2.23	8.03E-07	1.11E-04
positive regulation of protein metabolic process (GO:0051247)	1278	49	27.84	+	1.76	1.75E-04	1.12E-02
negative regulation of protein phosphorylation (GO:0001933)	352	27	7.67	+	3.52	5.36E-08	1.13E-05
regulation of adaptive immune response (GO:0002819)	105	10	2.29	+	4.37	1.79E-04	1.14E-02
localization (GO:0051179)	4170	131	90.85	+	1.44	9.83E-06	1.16E-03
response to abiotic stimulus (GO:0009628)	683	31	14.88	+	2.08	1.85E-04	1.17E-02
anatomical structure development (GO:0048856)	3839	141	83.63	+	1.69	2.07E-10	1.17E-07
regulation of lymphocyte differentiation (GO:0045619)	127	11	2.77	+	3.98	1.87E-04	1.18E-02
positive regulation of alpha-beta T cell differentiation (GO:0046638)	34	6	.74	+	8.10	1.89E-04	1.19E-02
regulation of cell differentiation (GO:0045595)	1255	56	27.34	+	2.05	8.78E-07	1.20E-04
regulation of protein phosphorylation (GO:0001932)	1154	62	25.14	+	2.47	2.30E-10	1.20E-07
positive regulation of intracellular signal transduction (GO:1902533)	691	40	15.05	+	2.66	5.87E-08	1.22E-05
cell motility (GO:0048870)	692	40	15.08	+	2.65	6.08E-08	1.23E-05
tissue development (GO:0009888)	1220	64	26.58	+	2.41	2.27E-10	1.24E-07
negative regulation of macromolecule metabolic process (GO:0010605)	2072	71	45.14	+	1.57	2.00E-04	1.25E-02
localization of cell (GO:0051674)	692	40	15.08	+	2.65	6.08E-08	1.25E-05
sensory perception (GO:0007600)	1355	7	29.52	-	.24	9.28E-07	1.26E-04
negative regulation of response to external stimulus (GO:0032102)	219	19	4.77	+	3.98	9.47E-07	1.27E-04
detection of stimulus involved in sensory perception (GO:0050906)	1044	2	22.74	-	.09	6.46E-08	1.29E-05
positive regulation of hemopoiesis (GO:1903708)	149	14	3.25	+	4.31	1.11E-05	1.30E-03
regulation of biomineral tissue development (GO:0070167)	68	8	1.48	+	5.40	2.13E-04	1.33E-02
negative chemotaxis (GO:0050919)	35	6	.76	+	7.87	2.17E-04	1.35E-02
regulation of hydrolase activity (GO:0051336)	1041	46	22.68	+	2.03	1.17E-05	1.36E-03
small molecule catabolic process (GO:0044282)	252	16	5.49	+	2.91	2.24E-04	1.38E-02
negative regulation of phosphorylation (GO:0042326)	381	28	8.30	+	3.37	7.02E-08	1.38E-05
regulation of tube diameter (GO:0035296)	88	9	1.92	+	4.69	2.30E-04	1.40E-02
regulation of blood vessel diameter (GO:0097746)	88	9	1.92	+	4.69	2.30E-04	1.41E-02
regulation of hemostasis (GO:1900046)	69	8	1.50	+	5.32	2.34E-04	1.42E-02
regulation of blood coagulation (GO:0030193)	69	8	1.50	+	5.32	2.34E-04	1.42E-02
regulation of protein kinase activity (GO:0045859)	617	29	13.44	+	2.16	2.37E-04	1.43E-02
nervous system process (GO:0050877)	1646	13	35.86	-	.36	1.27E-05	1.43E-03
regulation of cytokine secretion (GO:0050707)	131	11	2.85	+	3.85	2.40E-04	1.44E-02
regulation of cell activation (GO:0050865)	394	24	8.58	+	2.80	1.26E-05	1.44E-03
cytokine-mediated signaling pathway (GO:0019221)	341	22	7.43	+	2.96	1.26E-05	1.45E-03
regulation of epithelial cell migration (GO:0010632)	178	13	3.88	+	3.35	2.45E-04	1.46E-02
regulation of biological process (GO:0050789)	10422	268	227.05	+	1.18	2.52E-04	1.49E-02
negative regulation of ERK1 and ERK2 cascade (GO:0070373)	52	7	1.13	+	6.18	2.51E-04	1.50E-02
positive regulation of epithelial cell migration (GO:0010634)	110	10	2.40	+	4.17	2.53E-04	1.50E-02
mammary gland development (GO:0030879)	93	11	2.03	+	5.43	1.38E-05	1.50E-03
epithelial cell proliferation (GO:0050673)	70	8	1.52	+	5.25	2.56E-04	1.51E-02
response to inorganic substance (GO:0010035)	243	18	5.29	+	3.40	1.40E-05	1.51E-03
cellular developmental process (GO:0048869)	2722	93	59.30	+	1.57	1.38E-05	1.51E-03
regulation of defense response (GO:0031347)	415	27	9.04	+	2.99	1.13E-06	1.51E-04
negative regulation of hydrolase activity (GO:0051346)	413	22	9.00	+	2.45	2.61E-04	1.52E-02
cell communication (GO:0007154)	4743	138	103.33	+	1.34	2.61E-04	1.52E-02
circulatory system process (GO:0003013)	267	19	5.82	+	3.27	1.38E-05	1.52E-03
positive regulation of MAPK cascade (GO:0043410)	369	23	8.04	+	2.86	1.35E-05	1.52E-03
multicellular organismal process (GO:0032501)	5631	159	122.67	+	1.30	2.60E-04	1.53E-02
negative regulation of cellular component movement (GO:0051271)	219	17	4.77	+	3.56	1.38E-05	1.53E-03
negative regulation of inflammatory response (GO:0050728)	90	9	1.96	+	4.59	2.68E-04	1.55E-02
positive regulation of cell adhesion (GO:0045785)	283	17	6.17	+	2.76	2.67E-04	1.55E-02
regulation of immune effector process (GO:0002697)	244	18	5.32	+	3.39	1.47E-05	1.58E-03
negative regulation of cellular process (GO:0048523)	3643	131	79.36	+	1.65	4.68E-09	1.58E-06
positive regulation of cell death (GO:0010942)	417	22	9.08	+	2.42	2.79E-04	1.61E-02
negative regulation of osteoblast differentiation (GO:0045668)	37	6	.81	+	7.44	2.84E-04	1.63E-02
RNA processing (GO:0006396)	702	3	15.29	-	.20	2.87E-04	1.63E-02
regulation of catalytic activity (GO:0050790)	1845	73	40.19	+	1.82	1.23E-06	1.63E-04
negative regulation of intracellular signal transduction (GO:1902532)	434	30	9.45	+	3.17	8.42E-08	1.63E-05
negative regulation of signal transduction (GO:0009968)	931	51	20.28	+	2.51	4.96E-09	1.63E-06
regulation of vasculature development (GO:1901342)	247	22	5.38	+	4.09	8.64E-08	1.65E-05
positive regulation of angiogenesis (GO:0045766)	129	16	2.81	+	5.69	8.83E-08	1.66E-05
cellular response to lipid (GO:0071396)	313	18	6.82	+	2.64	2.94E-04	1.67E-02
response to copper ion (GO:0046688)	12	4	.26	+	15.30	3.03E-04	1.70E-02
tissue morphogenesis (GO:0048729)	455	23	9.91	+	2.32	3.01E-04	1.70E-02
notochord development (GO:0030903)	12	4	.26	+	15.30	3.03E-04	1.71E-02
phytosteroid metabolic process (GO:0016128)	4	3	.09	+	34.43	3.16E-04	1.74E-02
import into cell (GO:0098657)	423	22	9.22	+	2.39	3.14E-04	1.74E-02
defense response (GO:0006952)	855	36	18.63	+	1.93	3.11E-04	1.74E-02
positive regulation of cell motility (GO:2000147)	362	35	7.89	+	4.44	1.48E-12	1.74E-09
phytosteroid biosynthetic process (GO:0016129)	4	3	.09	+	34.43	3.16E-04	1.75E-02
positive regulation of response to external stimulus (GO:0032103)	208	14	4.53	+	3.09	3.14E-04	1.75E-02
organic hydroxy compound metabolic process (GO:1901615)	288	17	6.27	+	2.71	3.23E-04	1.77E-02
vascular process in circulatory system (GO:0003018)	114	10	2.48	+	4.03	3.30E-04	1.80E-02
regulation of T-helper cell differentiation (GO:0045622)	24	5	.52	+	9.56	3.36E-04	1.82E-02
developmental process (GO:0032502)	4084	151	88.97	+	1.70	2.22E-11	1.85E-08
lipid metabolic process (GO:0006629)	930	38	20.26	+	1.88	3.50E-04	1.89E-02
positive regulation of cellular protein metabolic process (GO:0032270)	1198	46	26.10	+	1.76	3.54E-04	1.91E-02
tube development (GO:0035295)	659	41	14.36	+	2.86	5.93E-09	1.91E-06
anatomical structure morphogenesis (GO:0009653)	1668	64	36.34	+	1.76	1.80E-05	1.92E-03
regulation of blood vessel endothelial cell migration (GO:0043535)	74	8	1.61	+	4.96	3.61E-04	1.93E-02
alcohol biosynthetic process (GO:0046165)	74	8	1.61	+	4.96	3.61E-04	1.94E-02
epithelium development (GO:0060429)	756	42	16.47	+	2.55	1.04E-07	1.94E-05
negative regulation of response to cytokine stimulus (GO:0060761)	39	6	.85	+	7.06	3.66E-04	1.95E-02
cellular response to cytokine stimulus (GO:0071345)	585	33	12.74	+	2.59	1.50E-06	1.96E-04
response to cytokine (GO:0034097)	652	38	14.20	+	2.68	1.08E-07	1.96E-05
detection of stimulus (GO:0051606)	1120	3	24.40	-	.12	1.07E-07	1.96E-05
detection of chemical stimulus (GO:0009593)	1024	1	22.31	-	.04	6.25E-09	1.96E-06
regulation of signal transduction (GO:0009966)	2442	105	53.20	+	1.97	2.52E-11	1.98E-08
regulation of cellular protein metabolic process (GO:0032268)	2147	85	46.77	+	1.82	1.11E-07	1.99E-05
regulation of ERK1 and ERK2 cascade (GO:0070372)	209	20	4.55	+	4.39	1.15E-07	2.03E-05
tube morphogenesis (GO:0035239)	503	30	10.96	+	2.74	1.57E-06	2.04E-04
response to lipid (GO:0033993)	461	26	10.04	+	2.59	1.96E-05	2.06E-03
cellular response to oxygen-containing compound (GO:1901701)	573	30	12.48	+	2.40	1.96E-05	2.07E-03
regulation of cell-cell adhesion (GO:0022407)	275	19	5.99	+	3.17	2.03E-05	2.11E-03
response to stress (GO:0006950)	2362	83	51.46	+	1.61	2.05E-05	2.12E-03
positive regulation of response to stimulus (GO:0048584)	1520	70	33.11	+	2.11	7.11E-09	2.18E-06
nucleobase metabolic process (GO:0009112)	40	6	.87	+	6.89	4.14E-04	2.19E-02
regulation of smooth muscle contraction (GO:0006940)	40	6	.87	+	6.89	4.14E-04	2.20E-02
small molecule metabolic process (GO:0044281)	1433	64	31.22	+	2.05	1.28E-07	2.22E-05
positive regulation of biological process (GO:0048518)	4501	148	98.06	+	1.51	1.29E-07	2.23E-05
lung development (GO:0030324)	138	13	3.01	+	4.32	2.22E-05	2.27E-03
regulation of system process (GO:0044057)	324	18	7.06	+	2.55	4.34E-04	2.28E-02
response to endogenous stimulus (GO:0009719)	838	35	18.26	+	1.92	4.33E-04	2.28E-02
positive regulation of leukocyte differentiation (GO:1902107)	118	12	2.57	+	4.67	2.28E-05	2.32E-03
negative regulation of transferase activity (GO:0051348)	253	18	5.51	+	3.27	2.32E-05	2.34E-03
regulation of anatomical structure morphogenesis (GO:0022603)	758	47	16.51	+	2.85	4.74E-10	2.39E-07
positive regulation of cell proliferation (GO:0008284)	642	35	13.99	+	2.50	1.87E-06	2.40E-04
regulation of intracellular signal transduction (GO:1902531)	1363	68	29.69	+	2.29	5.13E-10	2.42E-07
regulation of phosphorylation (GO:0042325)	1237	64	26.95	+	2.37	5.03E-10	2.45E-07
positive regulation of leukocyte activation (GO:0002696)	230	17	5.01	+	3.39	2.48E-05	2.48E-03
positive regulation of cellular component movement (GO:0051272)	368	35	8.02	+	4.37	2.28E-12	2.48E-09
regulation of organ morphogenesis (GO:2000027)	143	11	3.12	+	3.53	4.81E-04	2.52E-02
epithelial cell differentiation (GO:0030855)	385	23	8.39	+	2.74	2.54E-05	2.53E-03
regulation of multicellular organismal process (GO:0051239)	2170	107	47.27	+	2.26	3.57E-15	2.53E-11
cellular alcohol metabolic process (GO:0044107)	5	3	.11	+	27.54	4.98E-04	2.56E-02
cellular alcohol biosynthetic process (GO:0044108)	5	3	.11	+	27.54	4.98E-04	2.57E-02
regulation of cytokine secretion involved in immune response (GO:0002739)	14	4	.30	+	13.11	4.92E-04	2.57E-02
positive regulation of protein kinase C signaling (GO:0090037)	5	3	.11	+	27.54	4.98E-04	2.58E-02
positive regulation of T-helper 1 cell differentiation (GO:0045627)	5	3	.11	+	27.54	4.98E-04	2.59E-02
negative regulation of cellular metabolic process (GO:0031324)	2059	74	44.86	+	1.65	2.64E-05	2.59E-03
positive regulation of leukocyte cell-cell adhesion (GO:1903039)	144	11	3.14	+	3.51	5.08E-04	2.60E-02
regulation of blood circulation (GO:1903522)	162	14	3.53	+	3.97	2.64E-05	2.61E-03
respiratory tube development (GO:0030323)	141	13	3.07	+	4.23	2.73E-05	2.64E-03
regulation of leukocyte migration (GO:0002685)	147	15	3.20	+	4.68	2.13E-06	2.64E-04
positive regulation of protein phosphorylation (GO:0001934)	764	36	16.64	+	2.16	2.72E-05	2.65E-03
positive regulation of Ras protein signal transduction (GO:0046579)	42	6	.91	+	6.56	5.23E-04	2.66E-02
Unclassified (UNCLASSIFIED)	4624	60	100.74	-	.60	2.13E-06	2.66E-04
positive regulation of alpha-beta T cell activation (GO:0046635)	42	6	.91	+	6.56	5.23E-04	2.67E-02
signal transduction (GO:0007165)	4380	127	95.42	+	1.33	5.29E-04	2.68E-02
biological_process (GO:0008150)	17363	419	378.26	+	1.11	2.13E-06	2.68E-04
cell surface receptor signaling pathway (GO:0007166)	1524	76	33.20	+	2.29	3.60E-11	2.68E-08
regulation of immune response (GO:0050776)	521	28	11.35	+	2.47	2.79E-05	2.69E-03
negative regulation of developmental process (GO:0051093)	710	37	15.47	+	2.39	2.12E-06	2.70E-04
positive regulation of Rho protein signal transduction (GO:0035025)	27	5	.59	+	8.50	5.40E-04	2.71E-02
steroid biosynthetic process (GO:0006694)	79	8	1.72	+	4.65	5.40E-04	2.71E-02
regulation of transferase activity (GO:0051338)	749	32	16.32	+	1.96	5.36E-04	2.71E-02
regulation of endothelial cell proliferation (GO:0001936)	100	9	2.18	+	4.13	5.47E-04	2.73E-02
angiogenesis (GO:0001525)	209	16	4.55	+	3.51	2.87E-05	2.74E-03
negative regulation of kinase activity (GO:0033673)	233	17	5.08	+	3.35	2.89E-05	2.74E-03
regulation of alpha-beta T cell activation (GO:0046634)	60	7	1.31	+	5.36	5.53E-04	2.75E-02
negative regulation of transport (GO:0051051)	303	17	6.60	+	2.58	5.59E-04	2.77E-02
detection of chemical stimulus involved in sensory perception (GO:0050907)	1003	1	21.85	-	.05	9.28E-09	2.79E-06
positive regulation of phosphate metabolic process (GO:0045937)	864	39	18.82	+	2.07	3.00E-05	2.81E-03
positive regulation of phosphorus metabolic process (GO:0010562)	864	39	18.82	+	2.07	3.00E-05	2.83E-03
response to lipopolysaccharide (GO:0032496)	187	15	4.07	+	3.68	3.08E-05	2.86E-03
sensory perception of smell (GO:0007608)	997	0	21.72	-	< 0.01	6.27E-10	2.86E-07
morphogenesis of an epithelial sheet (GO:0002011)	43	6	.94	+	6.40	5.86E-04	2.87E-02
negative regulation of immune effector process (GO:0002698)	80	8	1.74	+	4.59	5.83E-04	2.88E-02
regulation of muscle contraction (GO:0006937)	101	9	2.20	+	4.09	5.85E-04	2.88E-02
regulation of T-helper 1 type immune response (GO:0002825)	15	4	.33	+	12.24	6.13E-04	2.95E-02
positive regulation of interleukin-6 production (GO:0032755)	61	7	1.33	+	5.27	6.05E-04	2.95E-02
chromosome organization (GO:0051276)	911	6	19.85	-	.30	6.03E-04	2.95E-02
negative regulation of smooth muscle cell migration (GO:0014912)	15	4	.33	+	12.24	6.13E-04	2.96E-02
regulation of anatomical structure size (GO:0090066)	383	20	8.34	+	2.40	6.09E-04	2.96E-02
positive regulation of T-helper cell differentiation (GO:0045624)	15	4	.33	+	12.24	6.13E-04	2.97E-02
regulation of response to wounding (GO:1903034)	123	12	2.68	+	4.48	3.33E-05	3.03E-03
cell migration (GO:0016477)	610	36	13.29	+	2.71	1.78E-07	3.03E-05
oxoacid metabolic process (GO:0043436)	737	35	16.06	+	2.18	3.31E-05	3.04E-03
regulation of wound healing (GO:0061041)	103	11	2.24	+	4.90	3.30E-05	3.05E-03
regulation of response to external stimulus (GO:0032101)	528	40	11.50	+	3.48	4.31E-11	3.05E-08
heart development (GO:0007507)	386	20	8.41	+	2.38	6.43E-04	3.08E-02
blood circulation (GO:0008015)	261	18	5.69	+	3.17	3.41E-05	3.09E-03
regulation of locomotion (GO:0040012)	700	54	15.25	+	3.54	6.57E-15	3.09E-11
regulation of cell morphogenesis (GO:0022604)	336	18	7.32	+	2.46	6.50E-04	3.10E-02
negative regulation of protein modification process (GO:0031400)	494	27	10.76	+	2.51	3.46E-05	3.10E-03
response to oxygen-containing compound (GO:1901700)	859	42	18.71	+	2.24	2.52E-06	3.10E-04
actin filament bundle assembly (GO:0051017)	44	6	.96	+	6.26	6.54E-04	3.11E-02
alcohol metabolic process (GO:0006066)	189	15	4.12	+	3.64	3.45E-05	3.11E-03
negative regulation of ossification (GO:0030279)	62	7	1.35	+	5.18	6.61E-04	3.14E-02
response to hypoxia (GO:0001666)	145	13	3.16	+	4.12	3.58E-05	3.16E-03
positive regulation of protein modification process (GO:0031401)	935	41	20.37	+	2.01	3.60E-05	3.16E-03
nervous system development (GO:0007399)	1574	55	34.29	+	1.60	6.73E-04	3.18E-02
negative regulation of MAPK cascade (GO:0043409)	124	12	2.70	+	4.44	3.58E-05	3.18E-03
negative regulation of growth (GO:0045926)	174	12	3.79	+	3.17	6.77E-04	3.19E-02
regulation of plasma membrane bounded cell projection organization (GO:0120035)	423	21	9.22	+	2.28	6.79E-04	3.19E-02
signaling (GO:0023052)	4642	133	101.13	+	1.32	6.83E-04	3.20E-02
positive regulation of cellular process (GO:0048522)	4026	135	87.71	+	1.54	1.91E-07	3.21E-05
regulation of hemopoiesis (GO:1903706)	281	16	6.12	+	2.61	6.93E-04	3.23E-02
DNA repair (GO:0006281)	361	0	7.86	-	< 0.01	6.96E-04	3.23E-02
positive regulation of cell activation (GO:0050867)	236	19	5.14	+	3.70	2.65E-06	3.23E-04
sterol biosynthetic process (GO:0016126)	37	7	.81	+	8.68	3.71E-05	3.24E-03
regulation of kinase activity (GO:0043549)	668	29	14.55	+	1.99	7.02E-04	3.26E-02
response to wounding (GO:0009611)	259	24	5.64	+	4.25	1.11E-08	3.26E-06
negative regulation of biological process (GO:0048519)	3995	139	87.03	+	1.60	1.13E-08	3.27E-06
regulation of cell migration (GO:0030334)	612	51	13.33	+	3.83	2.31E-15	3.27E-11
positive regulation of T cell differentiation (GO:0045582)	63	7	1.37	+	5.10	7.22E-04	3.32E-02
small molecule biosynthetic process (GO:0044283)	452	25	9.85	+	2.54	3.83E-05	3.32E-03
regulation of platelet activation (GO:0010543)	29	5	.63	+	7.91	7.21E-04	3.33E-02
regulation of T-helper 1 cell differentiation (GO:0045625)	6	3	.13	+	22.95	7.35E-04	3.34E-02
positive regulation of chemokine production (GO:0032722)	45	6	.98	+	6.12	7.28E-04	3.34E-02
cellular response to stimulus (GO:0051716)	5669	157	123.50	+	1.27	7.31E-04	3.34E-02
regulation of response to cytokine stimulus (GO:0060759)	86	10	1.87	+	5.34	3.88E-05	3.34E-03
xanthine metabolic process (GO:0046110)	6	3	.13	+	22.95	7.35E-04	3.35E-02
regulation of transport (GO:0051049)	1257	46	27.38	+	1.68	7.39E-04	3.35E-02
positive regulation of signal transduction (GO:0009967)	1101	56	23.99	+	2.33	1.21E-08	3.35E-06
negative regulation of immune system process (GO:0002683)	312	17	6.80	+	2.50	7.61E-04	3.39E-02
negative regulation of alpha-beta T cell differentiation (GO:0046639)	16	4	.35	+	11.48	7.54E-04	3.40E-02
cellular response to lipopolysaccharide (GO:0071222)	105	9	2.29	+	3.93	7.58E-04	3.40E-02
anatomical structure formation involved in morphogenesis (GO:0048646)	674	29	14.68	+	1.98	7.59E-04	3.40E-02
negative regulation of molecular function (GO:0044092)	930	50	20.26	+	2.47	1.20E-08	3.40E-06
positive regulation of apoptotic process (GO:0043065)	394	20	8.58	+	2.33	7.57E-04	3.41E-02
regulation of cell projection organization (GO:0031344)	428	21	9.32	+	2.25	7.67E-04	3.41E-02
negative regulation of cytokine production (GO:0001818)	177	12	3.86	+	3.11	7.79E-04	3.45E-02
taxis (GO:0042330)	357	19	7.78	+	2.44	7.83E-04	3.46E-02
response to decreased oxygen levels (GO:0036293)	147	13	3.20	+	4.06	4.08E-05	3.50E-03
mammary gland epithelium development (GO:0061180)	46	6	1.00	+	5.99	8.08E-04	3.52E-02
positive regulation of programmed cell death (GO:0043068)	397	20	8.65	+	2.31	8.08E-04	3.52E-02
icosanoid biosynthetic process (GO:0046456)	30	5	.65	+	7.65	8.26E-04	3.54E-02
actin filament bundle organization (GO:0061572)	46	6	1.00	+	5.99	8.08E-04	3.54E-02
morphogenesis of an epithelium (GO:0002009)	359	19	7.82	+	2.43	8.05E-04	3.54E-02
regulation of smooth muscle cell migration (GO:0014910)	30	5	.65	+	7.65	8.26E-04	3.55E-02
regulation of interleukin-1 production (GO:0032652)	46	6	1.00	+	5.99	8.08E-04	3.55E-02
regulation of CD4-positive, alpha-beta T cell differentiation (GO:0043370)	30	5	.65	+	7.65	8.26E-04	3.56E-02
cellular response to cAMP (GO:0071320)	30	5	.65	+	7.65	8.26E-04	3.57E-02
gland development (GO:0048732)	291	19	6.34	+	3.00	4.19E-05	3.57E-03
regulation of nitric oxide biosynthetic process (GO:0045428)	30	5	.65	+	7.65	8.26E-04	3.58E-02
regulation of cell growth (GO:0001558)	266	18	5.79	+	3.11	4.30E-05	3.64E-03
organic acid metabolic process (GO:0006082)	752	35	16.38	+	2.14	4.35E-05	3.64E-03
negative regulation of nitrogen compound metabolic process (GO:0051172)	1930	70	42.05	+	1.66	4.32E-05	3.64E-03
regulation of reactive oxygen species metabolic process (GO:2000377)	107	9	2.33	+	3.86	8.59E-04	3.65E-02
positive regulation of defense response (GO:0031349)	205	13	4.47	+	2.91	8.58E-04	3.65E-02
negative regulation of protein metabolic process (GO:0051248)	951	48	20.72	+	2.32	2.20E-07	3.65E-05
regulation of leukocyte cell-cell adhesion (GO:1903037)	205	13	4.47	+	2.91	8.58E-04	3.66E-02
regulation of peptidase activity (GO:0052547)	400	20	8.71	+	2.30	8.65E-04	3.66E-02
negative regulation of multicellular organismal process (GO:0051241)	840	47	18.30	+	2.57	1.37E-08	3.66E-06
positive regulation of multicellular organismal process (GO:0051240)	1187	70	25.86	+	2.71	1.55E-13	3.66E-10
negative regulation of response to stimulus (GO:0048585)	1178	67	25.66	+	2.61	3.64E-12	3.68E-09
negative regulation of cell differentiation (GO:0045596)	508	27	11.07	+	2.44	4.49E-05	3.71E-03
negative regulation of cell communication (GO:0010648)	987	52	21.50	+	2.42	1.37E-08	3.72E-06
regulation of leukocyte activation (GO:0002694)	365	19	7.95	+	2.39	8.83E-04	3.73E-02
oxidation-reduction process (GO:0055114)	968	42	21.09	+	1.99	4.48E-05	3.73E-03
cell adhesion (GO:0007155)	589	35	12.83	+	2.73	2.27E-07	3.73E-05
negative regulation of apoptotic process (GO:0043066)	662	32	14.42	+	2.22	4.55E-05	3.74E-03
regulation of apoptotic process (GO:0042981)	1141	47	24.86	+	1.89	4.63E-05	3.74E-03
positive regulation of small GTPase mediated signal transduction (GO:0051057)	47	6	1.02	+	5.86	8.95E-04	3.76E-02
regulation of osteoblast differentiation (GO:0045667)	88	10	1.92	+	5.22	4.63E-05	3.76E-03
biological regulation (GO:0065007)	11094	287	241.69	+	1.19	4.60E-05	3.76E-03
fatty acid derivative metabolic process (GO:1901568)	86	8	1.87	+	4.27	9.03E-04	3.79E-02
regulation of endothelial cell migration (GO:0010594)	131	10	2.85	+	3.50	9.08E-04	3.80E-02
smooth muscle tissue development (GO:0048745)	17	4	.37	+	10.80	9.16E-04	3.82E-02
negative regulation of signaling (GO:0023057)	990	52	21.57	+	2.41	1.46E-08	3.82E-06
positive regulation of metabolic process (GO:0009893)	2691	84	58.63	+	1.43	9.25E-04	3.84E-02
inflammatory response (GO:0006954)	307	26	6.69	+	3.89	1.50E-08	3.86E-06
system development (GO:0048731)	3107	115	67.69	+	1.70	1.53E-08	3.86E-06
negative regulation of protein kinase activity (GO:0006469)	219	16	4.77	+	3.35	4.86E-05	3.88E-03
negative regulation of cell proliferation (GO:0008285)	473	26	10.30	+	2.52	4.86E-05	3.90E-03
zymogen activation (GO:0031638)	31	5	.68	+	7.40	9.43E-04	3.91E-02
animal organ development (GO:0048513)	2215	86	48.26	+	1.78	2.44E-07	3.93E-05
negative regulation of cellular protein metabolic process (GO:0032269)	906	46	19.74	+	2.33	2.43E-07	3.95E-05
regulation of cell communication (GO:0010646)	2661	110	57.97	+	1.90	5.88E-11	3.96E-08
regulation of inflammatory response (GO:0050727)	217	18	4.73	+	3.81	3.29E-06	3.97E-04
detection of chemical stimulus involved in sensory perception of smell (GO:0050911)	973	0	21.20	-	< 0.01	9.03E-10	3.99E-07
positive regulation of lymphocyte activation (GO:0051251)	208	13	4.53	+	2.87	9.73E-04	4.01E-02
regulation of leukocyte differentiation (GO:1902105)	208	13	4.53	+	2.87	9.73E-04	4.02E-02
response to organic substance (GO:0010033)	1882	80	41.00	+	1.95	1.62E-08	4.02E-06
cell differentiation (GO:0030154)	2646	89	57.64	+	1.54	5.10E-05	4.05E-03
regulation of interleukin-2 production (GO:0032663)	48	6	1.05	+	5.74	9.89E-04	4.06E-02
regulation of signaling (GO:0023051)	2688	111	58.56	+	1.90	6.40E-11	4.11E-08
cellular response to organic substance (GO:0071310)	1505	65	32.79	+	1.98	2.60E-07	4.13E-05
biological adhesion (GO:0022610)	593	35	12.92	+	2.71	2.64E-07	4.15E-05
blood vessel development (GO:0001568)	378	29	8.23	+	3.52	1.70E-08	4.15E-06
positive regulation of cytokine secretion involved in immune response (GO:0002741)	7	3	.15	+	19.67	1.03E-03	4.24E-02
ion homeostasis (GO:0050801)	553	25	12.05	+	2.08	1.04E-03	4.25E-02
negative regulation of cell migration (GO:0030336)	197	15	4.29	+	3.50	5.38E-05	4.25E-03
regulation of cytokine production (GO:0001817)	481	26	10.48	+	2.48	5.46E-05	4.29E-03
integrin-mediated signaling pathway (GO:0007229)	72	9	1.57	+	5.74	5.66E-05	4.42E-03
negative regulation of cell death (GO:0060548)	730	34	15.90	+	2.14	5.71E-05	4.43E-03
endothelial cell proliferation (GO:0001935)	18	4	.39	+	10.20	1.10E-03	4.44E-02
positive regulation of blood circulation (GO:1903524)	49	6	1.07	+	5.62	1.09E-03	4.44E-02
regulation of response to stimulus (GO:0048583)	3065	129	66.77	+	1.93	2.20E-13	4.44E-10
acute inflammatory response (GO:0002526)	40	7	.87	+	8.03	5.77E-05	4.45E-03
cell adhesion mediated by integrin (GO:0033627)	18	4	.39	+	10.20	1.10E-03	4.46E-02
alditol metabolic process (GO:0019400)	18	4	.39	+	10.20	1.10E-03	4.47E-02
multicellular organism development (GO:0007275)	3483	129	75.88	+	1.70	1.07E-09	4.47E-07
carbohydrate metabolic process (GO:0005975)	377	19	8.21	+	2.31	1.11E-03	4.48E-02
vasculature development (GO:0001944)	398	32	8.67	+	3.69	1.05E-09	4.50E-07
epithelial cell development (GO:0002064)	160	11	3.49	+	3.16	1.15E-03	4.60E-02
cellular process (GO:0009987)	13729	334	299.09	+	1.12	1.15E-03	4.61E-02
positive regulation of developmental process (GO:0051094)	980	62	21.35	+	2.90	2.61E-13	4.61E-10
cellular response to molecule of bacterial origin (GO:0071219)	112	9	2.44	+	3.69	1.16E-03	4.63E-02
response to external stimulus (GO:0009605)	1313	52	28.60	+	1.82	6.03E-05	4.63E-03
positive regulation of adaptive immune response based on somatic recombination of immune receptors built from immunoglobulin superfamily domains (GO:0002824)	69	7	1.50	+	4.66	1.18E-03	4.68E-02
negative regulation of cysteine-type endopeptidase activity involved in apoptotic process (GO:0043154)	69	7	1.50	+	4.66	1.18E-03	4.70E-02
positive regulation of cell differentiation (GO:0045597)	662	40	14.42	+	2.77	1.96E-08	4.70E-06
positive regulation of fat cell differentiation (GO:0045600)	50	6	1.09	+	5.51	1.20E-03	4.75E-02
regulation of cell motility (GO:2000145)	642	51	13.99	+	3.65	1.35E-14	4.77E-11
regulation of cell migration involved in sprouting angiogenesis (GO:0090049)	33	5	.72	+	6.95	1.21E-03	4.79E-02
regulation of epithelial cell proliferation (GO:0050678)	249	17	5.42	+	3.13	6.29E-05	4.81E-03
regulation of phosphate metabolic process (GO:0019220)	1415	72	30.83	+	2.34	8.02E-11	4.93E-08
extracellular matrix organization (GO:0030198)	162	11	3.53	+	3.12	1.26E-03	4.96E-02
positive regulation of adaptive immune response (GO:0002821)	70	7	1.52	+	4.59	1.27E-03	4.98E-02
polyol metabolic process (GO:0019751)	70	7	1.52	+	4.59	1.27E-03	4.99E-02
regulation of smooth muscle cell proliferation (GO:0048660)	70	7	1.52	+	4.59	1.27E-03	5.00E-02
regulation of cell adhesion (GO:0030155)	491	26	10.70	+	2.43	6.63E-05	5.04E-03
regulation of phosphorus metabolic process (GO:0051174)	1420	72	30.94	+	2.33	8.55E-11	5.04E-08
DNA metabolic process (GO:0006259)	592	1	12.90	-	.08	6.72E-05	5.05E-03
positive regulation of phosphorylation (GO:0042327)	797	36	17.36	+	2.07	6.77E-05	5.06E-03
negative regulation of defense response (GO:0031348)	133	12	2.90	+	4.14	6.71E-05	5.07E-03
regulation of coagulation (GO:0050818)	74	9	1.61	+	5.58	6.86E-05	5.11E-03
negative regulation of metabolic process (GO:0009892)	2230	77	48.58	+	1.58	6.92E-05	5.12E-03
negative regulation of catalytic activity (GO:0043086)	705	39	15.36	+	2.54	3.44E-07	5.34E-05
movement of cell or subcellular component (GO:0006928)	1029	50	22.42	+	2.23	3.57E-07	5.49E-05
regulation of cellular component movement (GO:0051270)	696	53	15.16	+	3.50	1.95E-14	5.50E-11
negative regulation of locomotion (GO:0040013)	228	16	4.97	+	3.22	7.60E-05	5.59E-03
cellular response to chemical stimulus (GO:0070887)	1859	75	40.50	+	1.85	3.73E-07	5.67E-05
negative regulation of phosphate metabolic process (GO:0045936)	468	30	10.20	+	2.94	3.84E-07	5.72E-05
regulation of angiogenesis (GO:0045765)	227	20	4.95	+	4.04	3.92E-07	5.77E-05
regulation of programmed cell death (GO:0043067)	1158	47	25.23	+	1.86	7.90E-05	5.78E-03
negative regulation of phosphorus metabolic process (GO:0010563)	468	30	10.20	+	2.94	3.84E-07	5.78E-05
regulation of MAPK cascade (GO:0043408)	549	38	11.96	+	3.18	1.46E-09	5.89E-07
respiratory system development (GO:0060541)	158	13	3.44	+	3.78	8.10E-05	5.91E-03
locomotion (GO:0040011)	864	47	18.82	+	2.50	2.55E-08	6.00E-06
regulation of cell proliferation (GO:0042127)	1200	67	26.14	+	2.56	6.37E-12	6.00E-09
regulation of biological quality (GO:0065008)	2881	108	62.76	+	1.72	2.60E-08	6.02E-06
peptide cross-linking (GO:0018149)	29	6	.63	+	9.50	8.74E-05	6.21E-03
negative regulation of cell motility (GO:2000146)	206	15	4.49	+	3.34	8.61E-05	6.21E-03
regulation of alpha-beta T cell differentiation (GO:0046637)	43	7	.94	+	7.47	8.67E-05	6.22E-03
positive regulation of immune effector process (GO:0002699)	137	12	2.98	+	4.02	8.73E-05	6.23E-03
response to oxygen levels (GO:0070482)	159	13	3.46	+	3.75	8.60E-05	6.23E-03
regulation of cytokine-mediated signaling pathway (GO:0001959)	77	9	1.68	+	5.37	9.08E-05	6.29E-03
positive regulation of lymphocyte differentiation (GO:0045621)	77	9	1.68	+	5.37	9.08E-05	6.32E-03
response to molecule of bacterial origin (GO:0002237)	207	15	4.51	+	3.33	9.05E-05	6.34E-03
negative regulation of programmed cell death (GO:0043069)	679	32	14.79	+	2.16	9.01E-05	6.34E-03
regulation of cellular component organization (GO:0051128)	1844	66	40.17	+	1.64	9.01E-05	6.36E-03
regulation of protein modification process (GO:0031399)	1482	67	32.29	+	2.08	2.80E-08	6.38E-06
regulation of ossification (GO:0030278)	153	18	3.33	+	5.40	2.90E-08	6.51E-06
regulation of cell death (GO:0010941)	1235	53	26.91	+	1.97	5.55E-06	6.64E-04
regulation of protein metabolic process (GO:0051246)	2290	91	49.89	+	1.82	3.01E-08	6.64E-06
regulation of localization (GO:0032879)	1975	86	43.03	+	2.00	1.70E-09	6.68E-07
cardiovascular system development (GO:0072358)	407	32	8.87	+	3.61	1.75E-09	6.69E-07
response to metal ion (GO:0010038)	162	13	3.53	+	3.68	1.02E-04	7.07E-03
positive regulation of leukocyte migration (GO:0002687)	98	10	2.13	+	4.68	1.06E-04	7.21E-03
positive regulation of cell communication (GO:0010647)	1194	61	26.01	+	2.35	1.94E-09	7.23E-07
regulation of adaptive immune response based on somatic recombination of immune receptors built from immunoglobulin superfamily domains (GO:0002822)	98	10	2.13	+	4.68	1.06E-04	7.24E-03
regulation of blood vessel size (GO:0050880)	98	10	2.13	+	4.68	1.06E-04	7.28E-03
blood vessel morphogenesis (GO:0048514)	299	23	6.51	+	3.53	5.00E-07	7.29E-05
cell-cell adhesion (GO:0098609)	314	19	6.84	+	2.78	1.08E-04	7.33E-03
positive regulation of locomotion (GO:0040017)	387	35	8.43	+	4.15	8.44E-12	7.46E-09
regulation of body fluid levels (GO:0050878)	254	21	5.53	+	3.80	5.31E-07	7.66E-05
positive regulation of cell-cell adhesion (GO:0022409)	164	13	3.57	+	3.64	1.15E-04	7.70E-03
regulation of tube size (GO:0035150)	99	10	2.16	+	4.64	1.15E-04	7.71E-03
regulation of bone mineralization (GO:0030500)	62	8	1.35	+	5.92	1.19E-04	7.96E-03
positive regulation of cell migration (GO:0030335)	349	35	7.60	+	4.60	5.64E-13	7.98E-10
cholesterol biosynthetic process (GO:0006695)	31	6	.68	+	8.88	1.21E-04	8.01E-03
positive regulation of signaling (GO:0023056)	1200	61	26.14	+	2.33	2.22E-09	8.03E-07
regulation of multicellular organismal development (GO:2000026)	1415	77	30.83	+	2.50	5.27E-13	8.27E-10
response to stimulus (GO:0050896)	6867	197	149.60	+	1.32	7.03E-06	8.35E-04
carboxylic acid metabolic process (GO:0019752)	700	32	15.25	+	2.10	1.28E-04	8.47E-03
regulation of developmental process (GO:0050793)	1885	92	41.07	+	2.24	6.62E-13	8.50E-10
regulation of chemokine production (GO:0032642)	63	8	1.37	+	5.83	1.32E-04	8.69E-03
regulation of response to stress (GO:0080134)	932	49	20.30	+	2.41	4.15E-08	9.01E-06
tissue remodeling (GO:0048771)	82	9	1.79	+	5.04	1.41E-04	9.18E-03
regulation of molecular function (GO:0065009)	2639	96	57.49	+	1.67	6.44E-07	9.19E-05
secondary alcohol biosynthetic process (GO:1902653)	32	6	.70	+	8.61	1.41E-04	9.22E-03
positive regulation of ERK1 and ERK2 cascade (GO:0070374)	146	12	3.18	+	3.77	1.53E-04	9.89E-03
positive regulation of vasculature development (GO:1904018)	140	17	3.05	+	5.57	4.63E-08	9.91E-06
positive regulation of immune system process (GO:0002684)	620	35	13.51	+	2.59	7.05E-07	9.97E-05

## Sheet: KEGG 32hpi vs 12 hpi
Pathway	description	count in gene set	false discovery rate
bta04668	TNF signaling pathway	14 of 105	6.90 e-05
bta01200	Carbon metabolism	12 of 108	0.0014
bta05143	African trypanosomiasis	7 of 37	0.0026
bta01100	Metabolic pathways	50of 1230	0.0026
bta05205	Proteoglycans in cancer	14 of 187	0.006
bta00280	Valine, leucine and isoleucine degradation	7 of 47	0.0062
bta05144	Malaria	7 of 50	0.0075
bta03320	PPAR signaling pathway	8 of 72	0.0100
bta04640	Hematopoietic cell lineage	9 of 102	0.0180
bta00640	Propanoate metabolism	5 of 28	0.0180
bta05202	Transcriptional misregulation in cancer	11 of 167	0.0270
bta05134	Legionellosis	6 of 50	0.0270
bta04933	AGE-RAGE signaling pathway in diabetic complications	8 of 97	0.0270
bta04621	NOD-like receptor signaling pathway	11 of 163	0.0270
bta04514	Cell adhesion molecules (CAMs)	10 of 144	0.0270
bta04510	Focal adhesion	12 of 185	0.0270
bta04360	Axon guidance	11 of 167	0.0270
bta04060	Cytokine-cytokine receptor initeraction	14 of 255	0.0270
bta01230	Biosynthesis of amino acids	7 of 69	0.070
bta00100	Steroid biosynthesis	4 of 19	0.0270
bta00590	Arachidonic acid metabolism	7 of 19	0.0300
bta04146	Peroxisome	7 of 81	0.0326
bta04610	Complement and coagulation cascades	7 of 82	0.0332
bta05412	Arrythmogenic right ventricular cardiomyopathy (ARVC)	6 of 66	0.0469
