# Supplementary material for: RNA-Seq Analyses Reveal That Endothelial Activation and Fibrosis Are Induced Early and Progressively by Besnoitia besnoiti Host Cell Invasion and Proliferation
Source: Front Cell Infect Microbiol. 2020 May 15;10:218. doi: 10.3389/fcimb.2020.00218 (PMC7242738; doi:10.3389/fcimb.2020.00218)
Supplement: Supplementary Table 11 — Complete list of the abundance of the expression data from B. taurus genes included in Figure 1A. [file Table_11.XLSX]

## Sheet: Heatmap Bos taurus
NAME	CR1	C-R2	C-R3	C-R4	12hpiR1	12hpiR2	12hpiR3	12hpiR4	32hpiR1	32hpiR2	32hpiR3	32hpiR4
BIRC3	2347	3889	3619	2380	7681	4281	4648	3646	2719	2465	2774	2911
CCL2	4099	9589	12090	2705	28200	16720	10420	6200	3902	3557	2283	4520
CSF1	4729	6227	5257	6626	6281	3484	4802	3988	2716	1684	1773	2744
CXCL1	916.3	2556	2008	599.9	8483	2681	2287	1725	414.1	317.1	336.6	489
CXCL2	368.2	1057	813	274.5	4069	1156	968.5	761.6	174	123.7	104	167.4
CXCL3	3128	7830	6225	3524	13460	7180	4997	3769	2245	2282	2057	2852
ICAM1	3826	6916	5532	4800	13370	5106	7751	4398	2880	2385	2578	4739
IFI6	120.7	189	141.5	307.7	115.6	123.4	103.9	120.4	191.7	209	172.4	301.9
IL1A	549.8	1608	1230	220.3	3014	1446	889.7	569.3	183.2	324.3	202.5	206.8
IL1RL1	112.2	437.4	250	65.3	399.8	211.3	202.7	122.8	55.42	15.61	13.68	35.01
IL21R	544.7	850.6	906	909.8	649.5	371.9	752.3	781.8	182.4	201.8	179.3	431
IL31RA	2183	3050	1999	2914	1793	1848	1402	1466	2458	2029	2280	2910
IL4R	1299	1301	1599	1967	1379	1004	1758	1317	552.7	647.4	707.5	915.7
IL6	0.8564	17.88	11.36	1107	777	27.05	70.37	20.88	10.78	3603	12.32	17.5
IL7R	2311	2852	2767	2241	2071	2786	1645	2156	4208	3896	4272	2802
INHBE	8564	7024	7231	4427	5977	0	8378	10.44	30.02	56.45	69.79	39.38
IRAK3	2419	3963	3016	2506	4313	3662	2691	2690	1915	1873	1831	2220
ITGA10	1304	2080	1402	1714	1330	1434	1245	669.5	854.4	348.3	379	501
ITGA2	4308	5945	4821	3828	8359	6159	7458	3973	3603	1535	2421	2813
ITGAV	29870	36500	25110	30780	53940	33780	37190	36560	24780	17930	20040	24390
ITGB8	747.6	874.2	516.5	738.2	458.2	527.5	477.5	554.6	1088	1070	1054	1049
MMP14	5662	6836	7401	4712	9883	7197	10810	6556	5811	3599	5140	5973
NFKB2	3019	3096	4153	3057	4726	2791	4578	3750	2820	2566	2570	2223
NFKBIA	1712	2400	2521	2258	4179	2210	3626	2685	1427	1355	1453	2376
NFKBIE	602	619.4	1105	492.5	1447	671.2	1144	835.9	506.5	431.2	489.9	385.1
NFKBIZ	2315	3797	3954	1541	7858	5146	4082	2750	1838	938.1	1240	1164
PLAT	2022	2181	3089	2681	6865	2854	7664	2540	1897	743.5	1232	2120
PLAU	5212	9944	7428	6118	15520	10510	15310	6414	5062	3585	4089	7799
PLAUR	2578	2436	4184	987.3	7363	4049	6208	2993	1819	1898	1841	1501
PROCR	11610	8745	15050	7992	21040	14210	20220	10410	7000	5302	6804	6815
PRSS54	1713	1916	0	0	3985	0	1676	1843	19.24	7207	6842	13.13
RTP4	137	148.8	94.01	291.1	63.09	60.86	41.89	168.9	183.2	291.9	254.5	492.3
SELE	8251	18780	18350	4168	46260	21550	22430	10430	6667	1779	2493	2297
SELP	44070	98890	77770	20750	193100	109400	124900	87490	54220	20690	29590	32660
SERPINA5	5252	6712	4382	9130	1922	3026	1955	3502	5585	8278	6838	9927
SERPINB2	9.42	22.35	13.43	2214	154.1	38.89	55.29	30.71	18.47	3603	10.95	4376
SOD2	7374	14670	9518	5914	31130	9189	10110	14730	3066	3458	3053	4062
TF	1713	2554	0	2214	1992	1691	5027	1228	10.01	8408	13.68	31.73
TFPI2	2166	2492	2202	3722	2531	2448	3110	3232	1814	1831	1698	1975
THBS3	988.3	728	522.7	1319	470.2	532.6	444	710.6	924.5	743.5	882.6	1176
THSD1	1695	1245	1322	1960	1387	1265	1347	1352	3349	2587	2856	1789
THSD7A	7707	10.86	7231	14.39	5313	13.53	5027	9213	22.32	24.02	31.47	37.2
TIMP3	8178	8709	5071	9977	3380	5892	4107	5575	11090	10620	12740	15180
TNFAIP1	3871	3888	4101	3958	4208	3916	4340	3942	2778	2377	2622	2743
TNFRSF19	140.4	139.8	110.5	295.5	38.52	65.94	83.78	102	176.3	223.4	217.6	319.4
TNFRSF1B	697.9	702.4	667.4	1012	763.1	630.6	874.6	663.9	1037	905.6	1029	1396
TNIP1	8433	7095	10260	7276	15900	6749	10850	9037	5228	5143	5220	4981
VASH1	889.8	775.2	785.1	1302	713.3	706.7	886.4	815	951.4	1445	1162	1541
VCAM1	2122	12390	8905	3446	8690	5637	5812	3854	1677	2029	1981	4221
