# Supplementary material for: RNA-Seq Analyses Reveal That Endothelial Activation and Fibrosis Are Induced Early and Progressively by Besnoitia besnoiti Host Cell Invasion and Proliferation
Source: Front Cell Infect Microbiol. 2020 May 15;10:218. doi: 10.3389/fcimb.2020.00218 (PMC7242738; doi:10.3389/fcimb.2020.00218)
Supplement: Supplementary Table 12 — Complete list of the abundance of the expression data from B. besnoiti genes included in Figure 1B. [file Table_12.XLSX]

## Sheet: Heatmap Besnoitia besnoiti
NAME	12hpiR1	32hpiR1	12hpiR2	32hpiR2	12hpiR3	32hpiR3	12hpiR4	32hpiR4
GAP80	273.7	604.4	225	462	248.2	519	380.9	591.1
IMC18	361.8	661.5	322.3	615.1	207.4	703	588.4	771.6
IMC22	2706	6247	3178	5506	2290	6830	5397	7029
IMC24	3266	7077	7119	8666	2731	8477	5837	8375
GAP	389.7	809.9	919.4	773.6	354.9	786.2	487.2	874.6
MIC1	4159	6721	5078	6888	5883	7646	5601	8584
MIC10	8068	11980	7266	12980	11580	14050	10040	14520
MIC11	4001	7354	5029	9030	3552	8229	6003	10210
MIC2	588.9	1246	439.2	1327	946.6	1464	725.9	1282
MIC6	3494	7248	4229	7602	5206	8024	5133	9176
ROP5B	616.5	1487	796.4	1972	642.2	1818	1139	1315
ROP	588.6	1115	831.3	1514	524.4	1500	1011	1176
ROP	1613	2726	2003	3627	1505	3641	2607	2862
ROP11	247.7	349.8	142.2	463.5	167.8	476.7	241	333.4
ROP32	163.3	217.3	100.5	184.6	142.2	251.5	104.6	204.1
ROP37	126.1	228.8	126.7	281.6	100.2	286.2	136.3	223.1
ROP37	105.6	181.2	214.3	243.2	107.8	230.6	110.7	173
ROP39	88.26	243.1	82.92	293	109.4	259.5	174.3	218.7
ROP40	131.8	273	68.09	417.1	105.1	414	225.3	297.9
ROP41	131.2	247.8	182.5	319.4	130.8	265.9	167	292.7
ROP12	680.2	1573	620.3	1474	485.5	1467	1055	1274
ROP17	119.1	215.7	287.2	236.8	137.3	319.6	157.7	294.4
ROP6	368	764.2	394.2	841.3	334.2	853.8	569.9	709.1
TLN1	81.74	170	70.4	110.6	79.51	146.7	98.32	152.2
RON10	90.62	181.5	143.1	168.6	97.08	199	127.1	181.9
RON3	339	616.3	506.5	672.5	340.4	829.8	390.7	718.8
RON4	62.32	133.5	64.41	116.3	81.5	139.3	83.36	123.9
RON5	156.2	271.8	124.6	209.7	139	267.6	154.4	252.9
RON6	128.7	210.9	161.3	152	131	221.6	138	250.5
RON8	157.5	244.1	140.7	192.6	120.4	272	165.3	256.7
SRS22A	16.28	55.27	0	128.8	21.65	116.7	13.47	71.2
SRS23	2000	2920	2619	3043	1496	3195	2324	3792
SRS23	294.6	541.8	507.4	560.3	297.9	537.1	396	593.9
SRS38C	122.7	278.9	126.8	209.2	77.53	323.4	170.1	427
SRS40	146.9	402.8	189.8	387.5	126.2	460.4	286.1	524.7
SRS	13.01	40.78	0	31.68	4326	41.9	5383	43.78
SRS	21.42	55.95	0	65.2	14.24	83.09	6646	61.27
TXN	1371	2891	2326	3312	1442	2749	2526	3301
CDPK6	164.6	94.33	127.3	68.35	274.4	76.33	32.35	63.46
CDPK3	254.3	349.8	254.7	336.5	274.4	398.1	381.8	426.8
CDPK4	89.76	58.95	127.3	36.8	50.89	57.54	58.23	62.3
CDPK2A	134.6	133.6	36.38	105.2	123.9	95.12	82.5	131.6
CDPK2	7.48	41.27	72.76	36.8	55.32	35.23	17.79	44.25
CDPK5	22.44	27.51	36.38	5258	44.26	27.01	24.26	38.43
CDPK9	142.1	114	181.9	157.7	139.4	117.4	88.97	139.2
CDPK1	613.4	941.3	600.3	977.9	575.3	968.8	855.7	970
GRA1	9200	8216	9175	11750	10500	9934	12250	14000
GRA9	837.8	646.1	760.5	1037	691.2	1048	1046	1008
GRA7	2910	3771	2859	3747	3493	3300	3970	4407
GRA10	14.96	26.55	17.69	18.79	0	11.32	10.52	10.48
GRA12	830.3	1224	766.4	975.8	982.3	791	1088	984
SRS	269.3	68.78	145.5	110.4	154.9	75.16	208.7	114.1
WD G-beta	22.44	17.69	72.76	10.52	141.6	19.96	14.56	13.39
